# Supplementary material for: 4-(1H-Benzimidazol-2-ylmeth­oxy)-3-meth­oxy­benzaldehyde tetra­hydrate
Source: Acta Crystallogr Sect E Struct Rep Online. 2011 Jul 13;67(Pt 8):o2021–2. doi: 10.1107/S1600536811027164 (PMC3213473; doi:10.1107/S1600536811027164)
Supplement: Supplementary file 1 [file e-67-o2021-sup1.cif]

##############################################################################
#                                                                            #
# This CIF contains the data in a paper accepted for publication in          #
# Acta Crystallographica Section E. It conforms to the requirements of       #
# Notes for Authors for Acta Crystallographica Section E, and has been       #
# peer reviewed under the auspices of the IUCr Commission on Journals.       #
#                                                                            #
# Full details of the Crystallographic Information File format               #
# are given in the paper "The Crystallographic Information File (CIF):       #
# a New Standard Archive File for Crystallography" by S. R. Hall, F. H.      #
# Allen and I. D. Brown [Acta Cryst. (1991), A47, 655-685].                  #
#                                                                            #
# The current version of the core CIF dictionary is obtainable from          #
# ftp://ftp.iucr.org/pub/cif_core.dic.                                       #
#                                                                            #
# Software is freely available for graphical display of the structure(s)     #
# in this CIF. For information consult the CIF software page                 #
# http://www.iucr.org/resources/cif/software.                                #
#                                                                            #
# This file may be used for bona fide research purposes within the           #
# scientific community so long as proper attribution is given to the journal # 
# article from which it was obtained.                                        #
#                                                                            #
##############################################################################
data_global
_audit_creation_method     SHELXL-97
_journal_date_recd_electronic     2011-06-30
_journal_date_accepted     2011-07-06
_journal_name_full     'Acta Crystallographica, Section E'
_journal_year     2011
_journal_volume     67
_journal_issue      8
_journal_page_first     o2021
_journal_page_last     o2022
_journal_paper_category     QO
_journal_coeditor_code     LH5279
_publ_contact_author_name     'Jasinski, Jerry P.'
_publ_contact_author_address
;
Department of Chemistry
Keene State College
229 Main Street
Keene, New Hampshire 03435, USA
;
_publ_contact_author_email     jjasinski@keene.edu
_publ_contact_author_fax     ?
_publ_contact_author_phone     '603 358-2563'
_publ_section_title
;
4-(1<i>H</i>-Benzimidazol-2-ylmethoxy)-3-methoxybenzaldehyde tetrahydrate
;
loop_
    _publ_author_name
    _publ_author_address
    'Jasinski, Jerry P.'
;
Department of Chemistry
Keene State College
229 Main Street
Keene, NH 03435-2001, USA
;
    'Golen, James A.'
;
Department of Chemistry
Keene State College
229 Main Street
Keene, NH 03435-2001, USA
;
    'Samshuddin, S.'
;
Department of Studies in Chemistry
Mangalore University
Mangalagangotri 574 199, India
;
    'Narayana, B.'
;
Department of Studies in Chemistry
Mangalore University
Mangalagangotri 574 199, India
;
    'Yathirajan, H. S.'
;
Department of Studies in Chemistry
University of Mysore
Manasagangotri, Mysore 570 006, India
;
data_I
_chemical_name_systematic
;
4-(1<i>H</i>-Benzimidazol-2-ylmethoxy)-3-methoxybenzaldehyde tetrahydrate
;
_chemical_name_common     ?
_chemical_formula_moiety     'C16 H14 N2 O3, 4(H2 O)'
_chemical_formula_sum     'C16 H22 N2 O7'
_chemical_formula_iupac     'C16 H14 N2 O3, 4H2 O'
_chemical_formula_weight     354.36
_chemical_melting_point     ?
_symmetry_cell_setting     triclinic
_symmetry_space_group_name_H-M     'P -1'
_symmetry_space_group_name_Hall     '-P 1'
loop_
    _symmetry_equiv_pos_as_xyz
    'x, y, z'
    '-x, -y, -z'
_cell_length_a     6.8953(6)
_cell_length_b     11.4266(13)
_cell_length_c     11.7287(14)
_cell_angle_alpha     107.965(10)
_cell_angle_beta     90.906(8)
_cell_angle_gamma     91.769(8)
_cell_volume     878.32(16)
_cell_formula_units_Z     2
_cell_measurement_reflns_used     4026
_cell_measurement_theta_min     3.43
_cell_measurement_theta_max     32.29
_cell_measurement_temperature     173(2)
_exptl_crystal_description     block
_exptl_crystal_colour     'pale yellow'
_exptl_crystal_size_max     0.35
_exptl_crystal_size_mid     0.33
_exptl_crystal_size_min     0.20
_exptl_crystal_density_diffrn     1.340
_exptl_crystal_density_meas     ?
_exptl_crystal_density_method     'not measured'
_exptl_crystal_F_000     376
_exptl_absorpt_coefficient_mu     0.106
_exptl_absorpt_correction_type     multi-scan
_exptl_absorpt_process_details
;
(CrysAlis RED; Oxford Diffraction, 2010)'
;
_exptl_absorpt_correction_T_min     0.9639
_exptl_absorpt_correction_T_max     0.9792
_exptl_special_details
;
;
_diffrn_ambient_temperature     173(2)
_diffrn_radiation_type     MoK\a
_diffrn_radiation_wavelength     0.71073
_diffrn_radiation_source     'Enhance (Mo) X-ray Source'
_diffrn_radiation_monochromator     'graphite'
_diffrn_measurement_device_type     'Oxford Diffraction Xcalibur Eos Gemini'
_diffrn_measurement_method     \w
_diffrn_detector_area_resol_mean     16.1500
_diffrn_reflns_number     8245
_diffrn_reflns_av_R_equivalents     0.0162
_diffrn_reflns_av_sigmaI/netI     0.0244
_diffrn_reflns_theta_min     3.43
_diffrn_reflns_theta_max     28.70
_diffrn_reflns_theta_full     25.00
_diffrn_measured_fraction_theta_max     0.998
_diffrn_measured_fraction_theta_full     0.997
_diffrn_reflns_limit_h_min     -9
_diffrn_reflns_limit_h_max     6
_diffrn_reflns_limit_k_min     -15
_diffrn_reflns_limit_k_max     12
_diffrn_reflns_limit_l_min     -14
_diffrn_reflns_limit_l_max     15
_refine_special_details
;
Refinement of <i>F</i>^2^ against ALL reflections. The weighted <i>R</i>-factor
<i>wR</i> and goodness of fit <i>S</i> are based on <i>F</i>^2^, conventional
<i>R</i>-factors <i>R</i> are based on <i>F</i>, with <i>F</i> set to zero for
negative <i>F</i>^2^. The threshold expression of <i>F</i>^2^ >
\s(<i>F</i>^2^) is used only for calculating <i>R</i>-factors(gt) <i>etc</i>.
and is not relevant to the choice of reflections for refinement.
<i>R</i>-factors based on <i>F</i>^2^ are statistically about twice as large
as those based on <i>F</i>, and <i>R</i>- factors based on ALL data will be
even larger.
;
_reflns_number_total     4539
_reflns_number_gt     3499
_reflns_threshold_expression     I>2\s(I)
_refine_ls_structure_factor_coef     Fsqd
_refine_ls_matrix_type     full
_refine_ls_R_factor_all     0.0649
_refine_ls_R_factor_gt     0.0493
_refine_ls_wR_factor_gt     0.1384
_refine_ls_wR_factor_ref     0.1519
_refine_ls_goodness_of_fit_ref     1.019
_refine_ls_restrained_S_all     1.020
_refine_ls_number_reflns     4539
_refine_ls_number_parameters     273
_refine_ls_number_restraints     17
_refine_ls_hydrogen_treatment     mixed
_refine_ls_weighting_scheme     calc
_refine_ls_weighting_details
         'calc w=1/[\s^2^(Fo^2^)+(0.0835P)^2^+0.1390P] where P=(Fo^2^+2Fc^2^)/3'
_atom_sites_solution_hydrogens     geom
_atom_sites_solution_primary     direct
_atom_sites_solution_secondary     difmap
_refine_ls_shift/su_max     0.002
_refine_ls_shift/su_mean     0.000
_refine_diff_density_max     0.253
_refine_diff_density_min     -0.360
_refine_ls_extinction_method     none
_refine_ls_extinction_coef     ?
loop_
    _atom_type_symbol
    _atom_type_description
    _atom_type_scat_dispersion_real
    _atom_type_scat_dispersion_imag
    _atom_type_scat_source
    'C' 'C' 0.0033 0.0016
                         'International Tables Vol C Tables 4.2.6.8 and 6.1.1.4'
    'H' 'H' 0.0000 0.0000
                         'International Tables Vol C Tables 4.2.6.8 and 6.1.1.4'
    'N' 'N' 0.0061 0.0033
                         'International Tables Vol C Tables 4.2.6.8 and 6.1.1.4'
    'O' 'O' 0.0106 0.0060
                         'International Tables Vol C Tables 4.2.6.8 and 6.1.1.4'
_computing_data_collection     '<i>CrysAlis PRO</i> (Oxford Diffraction, 2010)'
_computing_cell_refinement     '<i>CrysAlis PRO</i> (Oxford Diffraction, 2010)'
_computing_data_reduction     '<i>CrysAlis RED</i> (Oxford Diffraction, 2010)'
_computing_structure_solution     '<i>SHELXS97</i> (Sheldrick, 2008)'
_computing_structure_refinement     '<i>SHELXL97</i> (Sheldrick, 2008)'
_computing_molecular_graphics     '<i>SHELXTL</i> (Sheldrick, 2008)'
_computing_publication_material     '<i>SHELXTL</i> (Sheldrick, 2008)'
loop_
    _atom_site_type_symbol
    _atom_site_label
    _atom_site_fract_x
    _atom_site_fract_y
    _atom_site_fract_z
    _atom_site_U_iso_or_equiv
    _atom_site_adp_type
    _atom_site_calc_flag
    _atom_site_refinement_flags
    _atom_site_occupancy
    _atom_site_symmetry_multiplicity
    _atom_site_disorder_assembly
    _atom_site_disorder_group
    O O1 0.25247(16) 0.50917(9) 0.48675(9) 0.0433(3) Uani d . 1 1 . .
    O O2 0.27855(17) 0.27445(9) 0.41320(10) 0.0504(3) Uani d . 1 1 A .
    O O3 0.3970(4) 0.1784(3) -0.0482(2) 0.0613(10) Uani d PD 0.441(4) 1 A 1
    O O3A 0.3989(4) 0.3155(2) -0.0763(2) 0.0688(9) Uani d PD 0.559(4) 1 A 2
    O O4 0.1293(2) 0.86262(11) 0.38472(13) 0.0662(4) Uani d D 1 1 . .
    H H4WB 0.161(3) 0.8992(19) 0.4568(14) 0.079 Uiso d D 1 1 . .
    H H4WA 0.045(3) 0.9090(19) 0.3647(19) 0.079 Uiso d D 1 1 . .
    O O5 0.18563(19) 0.98294(11) 0.63137(12) 0.0599(3) Uani d D 1 1 . .
    H H5WB 0.192(3) 0.9297(16) 0.6684(18) 0.072 Uiso d D 1 1 . .
    H H5WA 0.286(3) 1.0304(17) 0.6559(18) 0.072 Uiso d D 1 1 . .
    O O6 0.1819(3) 0.33687(14) 0.6899(2) 0.0961(6) Uani d D 1 1 . .
    H H6WA 0.101(3) 0.276(2) 0.674(2) 0.115 Uiso d D 1 1 . .
    H H6WB 0.246(4) 0.326(3) 0.626(2) 0.115 Uiso d D 1 1 . .
    O O7 0.4891(2) 0.15864(14) -0.29388(13) 0.0701(4) Uani d D 1 1 . .
    H H7WB 0.603(3) 0.158(2) -0.3182(19) 0.084 Uiso d D 1 1 . .
    H H7WA 0.493(3) 0.192(2) -0.2216(14) 0.084 Uiso d D 1 1 . .
    N N1 0.18875(16) 0.59173(10) 0.72323(11) 0.0364(3) Uani d D 1 1 . .
    H H1N 0.192(2) 0.5154(12) 0.6960(14) 0.044 Uiso d D 1 1 . .
    N N2 0.19911(17) 0.78893(10) 0.72974(10) 0.0386(3) Uani d . 1 1 . .
    C C1 0.16508(18) 0.65805(12) 0.84166(12) 0.0363(3) Uani d . 1 1 . .
    C C2 0.1383(2) 0.62248(15) 0.94340(14) 0.0462(3) Uani d . 1 1 . .
    H H2A 0.1349 0.5383 0.9401 0.055 Uiso calc R 1 1 . .
    C C3 0.1168(2) 0.71524(17) 1.04909(15) 0.0549(4) Uani d . 1 1 . .
    H H3A 0.0961 0.6948 1.1207 0.066 Uiso calc R 1 1 . .
    C C4 0.1248(3) 0.83881(17) 1.05371(15) 0.0588(4) Uani d . 1 1 . .
    H H4A 0.1095 0.9004 1.1285 0.071 Uiso calc R 1 1 . .
    C C5 0.1541(2) 0.87414(14) 0.95290(14) 0.0508(4) Uani d . 1 1 . .
    H H5A 0.1614 0.9586 0.9573 0.061 Uiso calc R 1 1 . .
    C C6 0.17285(18) 0.78171(12) 0.84452(12) 0.0375(3) Uani d . 1 1 . .
    C C7 0.20690(18) 0.67405(11) 0.66209(12) 0.0348(3) Uani d . 1 1 . .
    C C8 0.2316(2) 0.63843(12) 0.53048(12) 0.0407(3) Uani d . 1 1 . .
    H H8A 0.1171 0.6617 0.4915 0.049 Uiso calc R 1 1 . .
    H H8B 0.3480 0.6816 0.5122 0.049 Uiso calc R 1 1 . .
    C C9 0.28517(18) 0.46020(12) 0.36761(12) 0.0352(3) Uani d . 1 1 A .
    C C10 0.3059(2) 0.52749(13) 0.28790(13) 0.0413(3) Uani d . 1 1 . .
    H H10A 0.2975 0.6145 0.3152 0.050 Uiso calc R 1 1 . .
    C C11 0.3390(2) 0.46721(14) 0.16864(13) 0.0443(3) Uani d . 1 1 A .
    H H11A 0.3551 0.5132 0.1141 0.053 Uiso calc R 1 1 . .
    C C12 0.34859(19) 0.34084(14) 0.12823(13) 0.0418(3) Uani d D 1 1 . .
    C C13 0.32778(19) 0.27242(13) 0.20786(13) 0.0409(3) Uani d . 1 1 A .
    H H13A 0.3346 0.1853 0.1796 0.049 Uiso calc R 1 1 . .
    C C14 0.29751(18) 0.33106(12) 0.32700(13) 0.0375(3) Uani d . 1 1 . .
    C C15 0.2914(3) 0.14435(14) 0.37694(19) 0.0631(5) Uani d . 1 1 . .
    H H15A 0.2866 0.1158 0.4476 0.095 Uiso calc R 1 1 A .
    H H15B 0.4139 0.1212 0.3363 0.095 Uiso calc R 1 1 . .
    H H15C 0.1825 0.1063 0.3219 0.095 Uiso calc R 1 1 . .
    C C16 0.3765(19) 0.2805(10) 0.0036(9) 0.078(5) Uani d PD 0.441(4) 1 A 1
    H H16A 0.3785 0.3337 -0.0447 0.093 Uiso calc PR 0.441(4) 1 A 1
    C C16A 0.3838(12) 0.2765(6) 0.0018(4) 0.046(2) Uani d PD 0.559(4) 1 A 2
    H H16B 0.3959 0.1900 -0.0179 0.055 Uiso calc PR 0.559(4) 1 A 2
loop_
    _atom_site_aniso_label
    _atom_site_aniso_U_11
    _atom_site_aniso_U_22
    _atom_site_aniso_U_33
    _atom_site_aniso_U_12
    _atom_site_aniso_U_13
    _atom_site_aniso_U_23
    O1 0.0595(6) 0.0317(5) 0.0400(5) 0.0043(4) 0.0048(4) 0.0129(4)
    O2 0.0665(7) 0.0350(5) 0.0546(6) 0.0035(5) 0.0063(5) 0.0206(4)
    O3 0.0618(18) 0.064(2) 0.0498(16) 0.0027(14) 0.0093(12) 0.0047(14)
    O3A 0.0735(16) 0.0759(18) 0.0524(14) -0.0041(12) 0.0180(11) 0.0130(12)
    O4 0.0898(10) 0.0485(7) 0.0610(8) 0.0035(6) 0.0078(7) 0.0177(6)
    O5 0.0660(8) 0.0529(7) 0.0692(8) -0.0063(6) -0.0137(6) 0.0329(6)
    O6 0.0934(13) 0.0469(8) 0.1487(18) -0.0067(8) -0.0135(11) 0.0330(10)
    O7 0.0674(8) 0.0725(9) 0.0644(8) -0.0059(7) 0.0001(7) 0.0131(7)
    N1 0.0372(6) 0.0298(5) 0.0432(6) -0.0010(4) -0.0011(4) 0.0131(5)
    N2 0.0406(6) 0.0322(5) 0.0437(6) 0.0043(4) 0.0011(5) 0.0126(5)
    C1 0.0276(6) 0.0387(6) 0.0441(7) 0.0016(5) -0.0005(5) 0.0149(5)
    C2 0.0415(7) 0.0535(8) 0.0491(8) -0.0006(6) -0.0005(6) 0.0243(7)
    C3 0.0500(9) 0.0739(11) 0.0443(8) 0.0067(8) 0.0037(7) 0.0229(8)
    C4 0.0606(10) 0.0666(11) 0.0439(8) 0.0161(8) 0.0049(7) 0.0078(7)
    C5 0.0540(9) 0.0436(8) 0.0512(9) 0.0139(7) 0.0024(7) 0.0083(7)
    C6 0.0310(6) 0.0382(7) 0.0439(7) 0.0058(5) 0.0007(5) 0.0133(5)
    C7 0.0308(6) 0.0327(6) 0.0430(7) 0.0003(5) -0.0015(5) 0.0149(5)
    C8 0.0506(8) 0.0315(6) 0.0411(7) 0.0011(5) 0.0005(6) 0.0128(5)
    C9 0.0326(6) 0.0345(6) 0.0394(7) 0.0016(5) 0.0006(5) 0.0127(5)
    C10 0.0445(7) 0.0350(6) 0.0470(7) 0.0024(5) 0.0018(6) 0.0162(6)
    C11 0.0419(7) 0.0502(8) 0.0461(8) 0.0026(6) 0.0031(6) 0.0225(6)
    C12 0.0310(6) 0.0509(8) 0.0411(7) 0.0033(5) 0.0037(5) 0.0104(6)
    C13 0.0324(6) 0.0355(6) 0.0516(8) 0.0024(5) 0.0024(6) 0.0087(6)
    C14 0.0316(6) 0.0342(6) 0.0490(8) 0.0015(5) 0.0009(5) 0.0162(6)
    C15 0.0776(12) 0.0351(8) 0.0826(13) 0.0022(8) 0.0069(10) 0.0266(8)
    C16 0.039(6) 0.085(9) 0.116(9) -0.005(5) -0.002(5) 0.042(7)
    C16A 0.042(4) 0.060(4) 0.0252(19) 0.007(3) 0.011(2) -0.004(2)
_geom_special_details
;
 All esds (except the esd in the dihedral angle between two l.s. planes)
 are estimated using the full covariance matrix.  The cell esds are taken
 into account individually in the estimation of esds in distances, angles
 and torsion angles; correlations between esds in cell parameters are only
 used when they are defined by crystal symmetry.  An approximate (isotropic)
 treatment of cell esds is used for estimating esds involving l.s. planes.
;
loop_
    _geom_bond_atom_site_label_1
    _geom_bond_atom_site_label_2
    _geom_bond_site_symmetry_2
    _geom_bond_distance
    _geom_bond_publ_flag
    O1 C9 . 1.3609(17) ?
    O1 C8 . 1.4190(16) ?
    O2 C14 . 1.3638(17) ?
    O2 C15 . 1.4206(18) ?
    O3 C16 . 1.151(8) ?
    O3A C16A . 1.140(7) ?
    O4 H4WB . 0.841(15) ?
    O4 H4WA . 0.873(15) ?
    O5 H5WB . 0.851(14) ?
    O5 H5WA . 0.853(15) ?
    O6 H6WA . 0.845(16) ?
    O6 H6WB . 0.850(16) ?
    O7 H7WB . 0.838(15) ?
    O7 H7WA . 0.814(15) ?
    N1 C7 . 1.3514(16) ?
    N1 C1 . 1.3768(18) ?
    N1 H1N . 0.832(13) ?
    N2 C7 . 1.3110(17) ?
    N2 C6 . 1.3881(18) ?
    C1 C2 . 1.387(2) ?
    C1 C6 . 1.4023(18) ?
    C2 C3 . 1.374(2) ?
    C2 H2A . 0.9500 ?
    C3 C4 . 1.396(3) ?
    C3 H3A . 0.9500 ?
    C4 C5 . 1.378(2) ?
    C4 H4A . 0.9500 ?
    C5 C6 . 1.390(2) ?
    C5 H5A . 0.9500 ?
    C7 C8 . 1.4840(19) ?
    C8 H8A . 0.9900 ?
    C8 H8B . 0.9900 ?
    C9 C10 . 1.3880(19) ?
    C9 C14 . 1.4097(18) ?
    C10 C11 . 1.381(2) ?
    C10 H10A . 0.9500 ?
    C11 C12 . 1.378(2) ?
    C11 H11A . 0.9500 ?
    C12 C13 . 1.397(2) ?
    C12 C16 . 1.430(9) ?
    C12 C16A . 1.466(4) ?
    C13 C14 . 1.373(2) ?
    C13 H13A . 0.9500 ?
    C15 H15A . 0.9800 ?
    C15 H15B . 0.9800 ?
    C15 H15C . 0.9800 ?
    C16 H16A . 0.9500 ?
    C16A H16B . 0.9500 ?
loop_
    _geom_angle_atom_site_label_1
    _geom_angle_atom_site_label_2
    _geom_angle_atom_site_label_3
    _geom_angle_site_symmetry_1
    _geom_angle_site_symmetry_3
    _geom_angle
    _geom_angle_publ_flag
    C9 O1 C8 . . 116.72(10) ?
    C14 O2 C15 . . 117.42(13) ?
    H4WB O4 H4WA . . 105.6(17) ?
    H5WB O5 H5WA . . 104.9(17) ?
    H6WA O6 H6WB . . 105(2) ?
    H7WB O7 H7WA . . 107.6(19) ?
    C7 N1 C1 . . 106.93(11) ?
    C7 N1 H1N . . 127.5(11) ?
    C1 N1 H1N . . 125.5(11) ?
    C7 N2 C6 . . 104.49(11) ?
    N1 C1 C2 . . 132.25(13) ?
    N1 C1 C6 . . 105.01(11) ?
    C2 C1 C6 . . 122.74(13) ?
    C3 C2 C1 . . 116.54(14) ?
    C3 C2 H2A . . 121.7 ?
    C1 C2 H2A . . 121.7 ?
    C2 C3 C4 . . 121.51(15) ?
    C2 C3 H3A . . 119.2 ?
    C4 C3 H3A . . 119.2 ?
    C5 C4 C3 . . 121.91(16) ?
    C5 C4 H4A . . 119.0 ?
    C3 C4 H4A . . 119.0 ?
    C4 C5 C6 . . 117.59(15) ?
    C4 C5 H5A . . 121.2 ?
    C6 C5 H5A . . 121.2 ?
    N2 C6 C5 . . 130.48(13) ?
    N2 C6 C1 . . 109.82(12) ?
    C5 C6 C1 . . 119.70(13) ?
    N2 C7 N1 . . 113.74(12) ?
    N2 C7 C8 . . 122.82(11) ?
    N1 C7 C8 . . 123.43(11) ?
    O1 C8 C7 . . 108.39(10) ?
    O1 C8 H8A . . 110.0 ?
    C7 C8 H8A . . 110.0 ?
    O1 C8 H8B . . 110.0 ?
    C7 C8 H8B . . 110.0 ?
    H8A C8 H8B . . 108.4 ?
    O1 C9 C10 . . 124.95(12) ?
    O1 C9 C14 . . 114.89(11) ?
    C10 C9 C14 . . 120.15(13) ?
    C11 C10 C9 . . 119.63(13) ?
    C11 C10 H10A . . 120.2 ?
    C9 C10 H10A . . 120.2 ?
    C12 C11 C10 . . 120.42(13) ?
    C12 C11 H11A . . 119.8 ?
    C10 C11 H11A . . 119.8 ?
    C11 C12 C13 . . 120.31(13) ?
    C11 C12 C16 . . 119.2(5) ?
    C13 C12 C16 . . 120.4(5) ?
    C11 C12 C16A . . 120.6(3) ?
    C13 C12 C16A . . 119.1(3) ?
    C14 C13 C12 . . 120.00(13) ?
    C14 C13 H13A . . 120.0 ?
    C12 C13 H13A . . 120.0 ?
    O2 C14 C13 . . 125.26(12) ?
    O2 C14 C9 . . 115.26(12) ?
    C13 C14 C9 . . 119.48(12) ?
    O2 C15 H15A . . 109.5 ?
    O2 C15 H15B . . 109.5 ?
    H15A C15 H15B . . 109.5 ?
    O2 C15 H15C . . 109.5 ?
    H15A C15 H15C . . 109.5 ?
    H15B C15 H15C . . 109.5 ?
    O3 C16 C12 . . 131.0(10) ?
    O3 C16 H16A . . 114.5 ?
    C12 C16 H16A . . 114.5 ?
    O3A C16A C12 . . 129.3(5) ?
    O3A C16A H16B . . 115.4 ?
    C12 C16A H16B . . 115.4 ?
loop_
    _geom_torsion_atom_site_label_1
    _geom_torsion_atom_site_label_2
    _geom_torsion_atom_site_label_3
    _geom_torsion_atom_site_label_4
    _geom_torsion_site_symmetry_1
    _geom_torsion_site_symmetry_2
    _geom_torsion_site_symmetry_3
    _geom_torsion_site_symmetry_4
    _geom_torsion
    _geom_torsion_publ_flag
    C7 N1 C1 C2 . . . . 179.33(14) ?
    C7 N1 C1 C6 . . . . -0.62(14) ?
    N1 C1 C2 C3 . . . . -179.16(14) ?
    C6 C1 C2 C3 . . . . 0.8(2) ?
    C1 C2 C3 C4 . . . . -1.0(2) ?
    C2 C3 C4 C5 . . . . 0.1(3) ?
    C3 C4 C5 C6 . . . . 1.0(3) ?
    C7 N2 C6 C5 . . . . -179.88(14) ?
    C7 N2 C6 C1 . . . . -0.13(14) ?
    C4 C5 C6 N2 . . . . 178.55(14) ?
    C4 C5 C6 C1 . . . . -1.2(2) ?
    N1 C1 C6 N2 . . . . 0.47(14) ?
    C2 C1 C6 N2 . . . . -179.48(12) ?
    N1 C1 C6 C5 . . . . -179.75(12) ?
    C2 C1 C6 C5 . . . . 0.3(2) ?
    C6 N2 C7 N1 . . . . -0.28(15) ?
    C6 N2 C7 C8 . . . . 179.19(12) ?
    C1 N1 C7 N2 . . . . 0.59(15) ?
    C1 N1 C7 C8 . . . . -178.88(12) ?
    C9 O1 C8 C7 . . . . -177.26(11) ?
    N2 C7 C8 O1 . . . . 174.58(12) ?
    N1 C7 C8 O1 . . . . -6.00(18) ?
    C8 O1 C9 C10 . . . . 2.33(19) ?
    C8 O1 C9 C14 . . . . -177.65(11) ?
    O1 C9 C10 C11 . . . . 179.95(13) ?
    C14 C9 C10 C11 . . . . -0.1(2) ?
    C9 C10 C11 C12 . . . . 0.9(2) ?
    C10 C11 C12 C13 . . . . -0.9(2) ?
    C10 C11 C12 C16 . . . . 177.9(6) ?
    C10 C11 C12 C16A . . . . -179.9(4) ?
    C11 C12 C13 C14 . . . . 0.0(2) ?
    C16 C12 C13 C14 . . . . -178.8(6) ?
    C16A C12 C13 C14 . . . . 179.0(4) ?
    C15 O2 C14 C13 . . . . 0.1(2) ?
    C15 O2 C14 C9 . . . . -179.54(13) ?
    C12 C13 C14 O2 . . . . -178.79(12) ?
    C12 C13 C14 C9 . . . . 0.8(2) ?
    O1 C9 C14 O2 . . . . -1.17(17) ?
    C10 C9 C14 O2 . . . . 178.85(12) ?
    O1 C9 C14 C13 . . . . 179.18(11) ?
    C10 C9 C14 C13 . . . . -0.81(19) ?
    C11 C12 C16 O3 . . . . 176.2(10) ?
    C13 C12 C16 O3 . . . . -4.9(16) ?
    C16A C12 C16 O3 . . . . 50(19) ?
    C11 C12 C16A O3A . . . . -3.5(10) ?
    C13 C12 C16A O3A . . . . 177.5(6) ?
    C16 C12 C16A O3A . . . .  5E1(2)
                                    ?
loop_
    _geom_hbond_atom_site_label_D
    _geom_hbond_atom_site_label_H
    _geom_hbond_atom_site_label_A
    _geom_hbond_site_symmetry_A
    _geom_hbond_distance_DH
    _geom_hbond_distance_HA
    _geom_hbond_distance_DA
    _geom_hbond_angle_DHA
    O4 H4WB O5 . 0.841(15) 1.976(16) 2.809(2) 170(2)
    O4 H4WA O5 2_576 0.873(15) 2.037(17) 2.880(2) 162(2)
    O5 H5WB N2 . 0.851(14) 1.956(15) 2.8003(16) 171(2)
    O5 H5WA O7 1_566 0.853(15) 1.943(15) 2.7882(19) 170.7(19)
    O6 H6WA O4 2_566 0.845(16) 2.159(17) 2.996(2) 171(3)
    O6 H6WB O2 . 0.850(16) 2.40(2) 3.187(3) 154(3)
    O7 H7WB O4 2_665 0.838(15) 2.009(16) 2.844(2) 174(2)
    O7 H7WA O3A . 0.814(15) 1.982(17) 2.721(3) 151(2)
    N1 H1N O6 . 0.832(13) 2.018(14) 2.8152(19) 160.1(16)
