# Supplementary material for: 4-(1H-Benzimidazol-2-ylmeth­oxy)-3-meth­oxy­benzaldehyde tetra­hydrate
Source: Acta Crystallogr Sect E Struct Rep Online. 2011 Jul 13;67(Pt 8):o2021–2. doi: 10.1107/S1600536811027164 (PMC3213473; doi:10.1107/S1600536811027164)
Supplement: Supplementary file 2 [file e-67-o2021-Isup2.hkl]

# 
# h,k,l, Fc-squared, Fo-squared, sigma(Fo-squared) and status flag 
# 
data_I
_shelx_title ' YBN-10 in P-1' 
_shelx_refln_list_code          4 
_shelx_F_calc_maximum      114.40 
_exptl_crystal_F_000       376.00 
_reflns_d_resolution_high  0.7400 
 
loop_ 
 _symmetry_equiv_pos_as_xyz 
 'x, y, z' 
 '-x, -y, -z' 
 
_cell_length_a     6.8953 
_cell_length_b    11.4266 
_cell_length_c    11.7287 
_cell_angle_alpha 107.965 
_cell_angle_beta   90.906 
_cell_angle_gamma  91.769 
 
_shelx_F_squared_multiplier     1.000 
 
loop_ 
 _refln_index_h 
 _refln_index_k 
 _refln_index_l 
 _refln_F_squared_calc 
 _refln_F_squared_meas 
 _refln_F_squared_sigma 
 _refln_observed_status 
   2   0   0    12081.20    10787.47    106.77 o 
   3   0   0     1115.65     1069.04     12.43 o 
   4   0   0      171.01      167.51      3.57 o 
   5   0   0        0.08        0.23      0.46 o 
   6   0   0      221.16      214.91      4.95 o 
   7   0   0        3.82        2.53      0.81 o 
   8   0   0        9.31        9.43      1.38 o 
   9   0   0        2.97        2.07      0.81 o 
  -9   1   0        0.01       -0.12      0.81 o 
  -8   1   0        1.38        2.65      1.04 o 
  -7   1   0        2.99        2.19      0.81 o 
  -6   1   0        4.91        6.44      1.04 o 
  -5   1   0       92.38       88.59      2.88 o 
  -4   1   0      520.09      542.46      7.94 o 
  -3   1   0      779.62      790.73      9.78 o 
  -2   1   0     3381.21     3526.72     36.01 o 
  -1   1   0        8.49        8.97      0.46 o 
   3   1   0      438.89      478.14      6.44 o 
   4   1   0     1118.75     1149.46     13.81 o 
   5   1   0       18.91       17.14      1.15 o 
   6   1   0        3.26        6.33      1.15 o 
   7   1   0        0.95        1.04      0.69 o 
   8   1   0        2.10        3.34      1.04 o 
   9   1   0        0.76        1.87      1.09 o 
  -9   2   0        0.15        0.00      0.81 o 
  -8   2   0        0.56       -0.35      0.92 o 
  -7   2   0        1.23        0.58      0.69 o 
  -6   2   0        0.21       -1.04      1.04 o 
  -5   2   0       32.88       32.56      1.73 o 
  -4   2   0       27.59       23.12      1.27 o 
  -3   2   0        5.48        3.57      0.58 o 
  -2   2   0       46.64       27.61      1.04 o 
  -1   2   0       74.62       87.67      1.61 o 
   0   2   0     2605.02     2479.25     21.74 o 
   1   2   0      429.77      431.58      3.01 o 
   2   2   0       48.37       45.79      0.84 o 
   3   2   0      301.80      284.90      3.16 o 
   4   2   0      390.31      429.76     11.04 o 
   5   2   0      120.02      125.45      5.52 o 
   6   2   0       21.78       25.60      1.14 o 
   7   2   0        4.58        3.84      0.61 o 
   8   2   0        0.09        1.38      0.57 o 
   9   2   0        0.03        0.28      0.61 o 
  -9   3   0        0.12        1.50      0.92 o 
  -8   3   0        6.12        6.10      1.15 o 
  -7   3   0        7.29        6.10      1.15 o 
  -6   3   0        6.94        5.29      0.81 o 
  -5   3   0      234.11      247.13      5.29 o 
  -4   3   0       30.69       33.82      1.61 o 
  -3   3   0       11.62       10.01      0.81 o 
  -2   3   0      361.24      290.15      4.49 o 
  -1   3   0      327.80      351.41      5.23 o 
   0   3   0        0.29        0.87      0.23 o 
   1   3   0     2269.28     2159.53     19.40 o 
   2   3   0      185.55      218.91      2.00 o 
   3   3   0        6.43        8.23      0.39 o 
   4   3   0       87.72       78.29      1.36 o 
   5   3   0       74.02       80.14      1.75 o 
   6   3   0        4.11        5.51      0.73 o 
   7   3   0        7.27        6.98      0.60 o 
   8   3   0        0.16        1.04      0.44 o 
   9   3   0        1.85        0.69      0.81 o 
  -9   4   0        0.94       -0.58      1.04 o 
  -8   4   0        1.62        2.19      0.81 o 
  -7   4   0        1.09        1.15      0.81 o 
  -6   4   0        5.95        3.91      0.92 o 
  -5   4   0       33.30       36.01      1.96 o 
  -4   4   0       76.89       76.74      2.53 o 
  -3   4   0      425.94      480.91      7.13 o 
  -2   4   0      276.52      278.19      4.49 o 
  -1   4   0       92.65      110.41      4.72 o 
   0   4   0      115.41      132.99      1.30 o 
   1   4   0     1444.33     1444.10      7.85 o 
   2   4   0      154.74      168.57      1.67 o 
   3   4   0      709.83      735.24      5.43 o 
   4   4   0       55.69       53.04      1.57 o 
   5   4   0       14.67       15.56      0.67 o 
   6   4   0       13.66       13.01      0.76 o 
   7   4   0        7.96        6.29      0.58 o 
   8   4   0        4.60        2.97      0.75 o 
  -8   5   0        1.11        2.42      1.04 o 
  -7   5   0       22.36       23.47      1.96 o 
  -6   5   0        0.12        0.46      0.69 o 
  -5   5   0       62.59       63.62      2.65 o 
  -4   5   0        8.26        7.71      0.92 o 
  -3   5   0      361.49      380.24      6.33 o 
  -2   5   0      514.08      611.26      8.17 o 
  -1   5   0      195.60      279.50      2.93 o 
   0   5   0      699.64      792.96      5.16 o 
   1   5   0       13.16       16.46      0.52 o 
   2   5   0        3.77        3.20      0.25 o 
   3   5   0      568.41      569.47      4.37 o 
   4   5   0        3.86        2.99      0.35 o 
   5   5   0      153.14      153.02      2.71 o 
   6   5   0       22.86       21.31      0.91 o 
   7   5   0        0.06        0.96      0.52 o 
   8   5   0        4.19        3.68      1.04 o 
  -8   6   0        0.05       -0.46      0.81 o 
  -7   6   0       10.75       10.93      1.50 o 
  -6   6   0        2.98        2.99      0.81 o 
  -5   6   0        2.26        2.42      0.81 o 
  -4   6   0       12.39       12.31      1.15 o 
  -3   6   0       41.67       45.10      1.96 o 
  -2   6   0       15.64       16.96      1.27 o 
  -1   6   0      794.34      891.40     10.81 o 
   0   6   0     2019.35     2119.56     11.57 o 
   1   6   0      343.86      428.98      3.66 o 
   2   6   0      393.20      410.06      3.55 o 
   3   6   0      320.83      327.26      3.01 o 
   4   6   0        1.49        1.45      0.44 o 
   5   6   0        2.13        3.61      0.55 o 
   6   6   0       17.62       16.03      1.08 o 
   7   6   0        8.17        8.28      0.85 o 
   8   6   0        1.41        2.07      1.04 o 
  -8   7   0        9.86       12.77      1.73 o 
  -7   7   0        9.17       10.81      1.50 o 
  -6   7   0        5.48        4.26      1.04 o 
  -5   7   0      120.85      125.40      4.03 o 
  -4   7   0       28.75       28.88      1.84 o 
  -3   7   0       57.49       60.75      2.30 o 
  -2   7   0       28.49       28.53      1.38 o 
  -1   7   0        3.47        2.19      0.46 o 
   0   7   0       22.27       23.76      0.62 o 
   1   7   0       77.46       81.88      1.89 o 
   2   7   0      154.02      158.40      1.81 o 
   3   7   0        2.44        2.49      0.27 o 
   4   7   0       22.94       22.85      2.19 o 
   5   7   0       15.42       19.09      1.05 o 
   6   7   0        2.57        2.49      0.57 o 
   7   7   0        0.80        1.84      1.04 o 
   8   7   0        0.14        0.81      0.92 o 
  -7   8   0       12.53       14.73      1.73 o 
  -6   8   0        7.77        5.41      1.04 o 
  -5   8   0        1.40        0.69      0.69 o 
  -4   8   0        4.26        6.10      0.92 o 
  -3   8   0      111.71      116.20      3.45 o 
  -2   8   0      161.20      159.26      2.83 o 
  -1   8   0      112.10      118.52      1.64 o 
   0   8   0       72.89       81.47      1.15 o 
   1   8   0        1.95        0.88      0.24 o 
   2   8   0        0.18        0.15      0.25 o 
   3   8   0       11.69       10.61      0.77 o 
   4   8   0        1.35        1.33      0.44 o 
   5   8   0       33.55       35.24      1.49 o 
   6   8   0        1.77        2.17      0.63 o 
   7   8   0        0.77        1.61      0.92 o 
  -7   9   0        2.67        5.06      1.27 o 
  -6   9   0       50.23       50.39      2.88 o 
  -5   9   0       40.50       43.72      2.53 o 
  -4   9   0        1.75        1.61      0.69 o 
  -3   9   0       86.97       92.53      2.31 o 
  -2   9   0      117.99      118.47      2.54 o 
  -1   9   0       16.69       14.17      1.50 o 
   0   9   0        4.78        3.32      0.33 o 
   1   9   0       50.17       57.34      1.20 o 
   2   9   0        0.62        0.28      0.24 o 
   3   9   0        9.56        8.56      0.77 o 
   4   9   0       11.50       12.66      0.93 o 
   5   9   0       28.15       28.76      1.41 o 
   6   9   0        4.74        5.18      1.15 o 
   7   9   0        5.50        5.75      1.27 o 
  -7  10   0       25.93       28.76      2.53 o 
  -6  10   0       26.87       25.43      2.19 o 
  -5  10   0       79.99       77.08      3.34 o 
  -4  10   0       47.88       44.87      2.42 o 
  -3  10   0        9.27        8.46      0.80 o 
  -2  10   0        4.63        7.35      0.69 o 
  -1  10   0       22.18       18.23      0.97 o 
   0  10   0       27.04       20.13      1.61 o 
   1  10   0       77.49       75.32      1.75 o 
   2  10   0        9.43        6.77      0.59 o 
   3  10   0       13.90       14.18      0.97 o 
   4  10   0       19.77       19.65      1.21 o 
   5  10   0        4.43        5.78      0.98 o 
   6  10   0        3.86        2.88      0.92 o 
  -6  11   0        0.62        1.04      0.81 o 
  -5  11   0        9.56        7.48      1.27 o 
  -4  11   0        0.01        1.44      0.57 o 
  -3  11   0      114.82      101.35      2.76 o 
  -2  11   0        0.16        0.75      0.44 o 
  -1  11   0      164.98      144.50      4.72 o 
   0  11   0        4.64        6.33      1.04 o 
   1  11   0       15.43       13.30      0.84 o 
   2  11   0        8.77       11.74      0.80 o 
   3  11   0       18.66       21.49      1.78 o 
   4  11   0        0.97        1.81      0.55 o 
   5  11   0       18.84       19.33      1.96 o 
  -5  12   0        0.03        0.36      0.69 o 
  -4  12   0        4.33        5.33      0.73 o 
  -3  12   0        1.59        1.42      0.52 o 
  -2  12   0        0.02       -0.12      0.58 o 
  -1  12   0       16.79       10.12      1.38 o 
   0  12   0        0.00       -0.46      0.69 o 
   1  12   0       33.13       30.13      1.50 o 
   2  12   0        0.11       -0.51      0.81 o 
   3  12   0        0.54        0.53      1.44 o 
   4  12   0        0.43        0.81      0.69 o 
   5  12   0        8.12        8.28      1.38 o 
  -4  13   0        1.34        0.00      0.69 o 
  -3  13   0        6.30        5.52      1.15 o 
  -2  13   0       20.56       20.25      1.96 o 
  -1  13   0        0.10        0.46      0.81 o 
   0  13   0        6.41        6.90      1.27 o 
   1  13   0        0.08       -0.58      0.81 o 
   2  13   0        0.80        0.64      0.58 o 
   3  13   0        2.79        1.66      1.21 o 
   4  13   0        0.20       -0.81      0.81 o 
  -3  14   0       10.09       12.31      1.73 o 
  -2  14   0        0.73        1.50      0.92 o 
  -1  14   0        1.75        3.11      1.15 o 
   0  14   0        6.51        3.80      1.04 o 
   1  14   0        3.18        7.94      1.38 o 
   2  14   0       10.73       11.04      1.61 o 
  -2 -14   1        4.40        5.64      1.15 o 
  -1 -14   1        0.00       -1.04      1.04 o 
   0 -14   1       21.25       25.20      2.30 o 
   1 -14   1        4.58        7.25      1.27 o 
   2 -14   1        9.45        7.59      1.38 o 
   3 -14   1        3.97        7.25      1.38 o 
  -4 -13   1        0.07        0.81      0.92 o 
  -3 -13   1        3.01        2.99      0.92 o 
  -2 -13   1        0.03        0.12      0.69 o 
  -1 -13   1        0.39        0.80      0.47 o 
   0 -13   1        0.08        1.61      0.81 o 
   1 -13   1        8.26        7.71      1.27 o 
   2 -13   1        4.33        3.80      0.92 o 
   3 -13   1        2.17        2.65      1.04 o 
   4 -13   1        1.30        0.23      0.81 o 
  -5 -12   1        2.95        4.49      1.27 o 
  -4 -12   1        2.56        0.92      0.81 o 
  -3 -12   1       21.36       18.69      1.24 o 
  -2 -12   1        0.81        0.35      0.38 o 
  -1 -12   1       32.27       30.95      1.58 o 
   0 -12   1        0.64        0.69      0.69 o 
   1 -12   1        0.00        0.35      0.58 o 
   2 -12   1        1.41        2.76      0.81 o 
   3 -12   1       23.78       20.82      1.96 o 
   4 -12   1        1.23        2.83      0.64 o 
   5 -12   1       17.64       15.12      1.29 o 
  -6 -11   1        6.46        5.87      1.27 o 
  -5 -11   1        0.01        1.50      1.04 o 
  -4 -11   1       13.72       12.54      1.61 o 
  -3 -11   1       37.28       38.21      1.62 o 
  -2 -11   1        4.52        4.34      0.43 o 
  -1 -11   1       40.33       36.29      1.48 o 
   0 -11   1       23.59       25.43      1.29 o 
   1 -11   1        9.06       11.27      1.38 o 
   2 -11   1        0.00        0.14      0.38 o 
   3 -11   1       18.52       16.75      1.08 o 
   4 -11   1        0.03        0.95      0.52 o 
   5 -11   1       27.97       25.08      1.96 o 
   6 -11   1        2.89        4.49      1.15 o 
  -6 -10   1        2.05        4.26      1.27 o 
  -5 -10   1        6.10        6.10      1.15 o 
  -4 -10   1        1.46        0.92      0.49 o 
  -3 -10   1       13.26       15.30      1.00 o 
  -2 -10   1       30.35       29.77      0.88 o 
  -1 -10   1       39.71       36.57      1.00 o 
   0 -10   1       59.07       55.46      1.45 o 
   1 -10   1       69.42       50.26      1.41 o 
   2 -10   1        0.41        0.23      0.30 o 
   3 -10   1       39.93       36.06      1.49 o 
   4 -10   1       13.39       12.31      1.38 o 
   5 -10   1        0.86        1.27      0.81 o 
   6 -10   1        0.02       -0.23      0.81 o 
   7 -10   1        1.20        1.27      0.81 o 
  -7  -9   1        0.20        1.84      1.04 o 
  -6  -9   1       17.36       16.11      1.84 o 
  -5  -9   1        0.57        0.58      0.81 o 
  -4  -9   1       68.79       71.54      2.04 o 
  -3  -9   1      132.97      134.31      4.49 o 
  -2  -9   1      137.33      133.32      1.85 o 
  -1  -9   1      258.73      237.31      3.04 o 
   0  -9   1        1.12        1.14      0.38 o 
   1  -9   1       39.96       35.84      1.00 o 
   2  -9   1       32.56       32.77      1.24 o 
   3  -9   1        3.38        1.96      0.69 o 
   4  -9   1        6.18        5.29      0.81 o 
   5  -9   1        7.78        8.17      1.15 o 
   6  -9   1       22.56       24.05      1.96 o 
   7  -9   1        6.08        7.25      1.27 o 
  -7  -8   1        0.00        0.35      0.81 o 
  -6  -8   1        5.95        7.25      1.38 o 
  -5  -8   1        5.68        5.94      1.04 o 
  -4  -8   1        0.82        0.97      0.36 o 
  -3  -8   1        3.10        2.28      0.32 o 
  -2  -8   1        2.73        1.71      0.25 o 
  -1  -8   1      165.29      179.63      1.50 o 
   0  -8   1      211.70      233.60      2.25 o 
   1  -8   1       38.44       43.78      1.07 o 
   2  -8   1       11.95       13.28      0.66 o 
   3  -8   1       46.32       43.72      1.96 o 
   4  -8   1       24.39       19.90      1.50 o 
   5  -8   1       16.95       14.27      1.38 o 
   6  -8   1        2.37        3.22      0.92 o 
   7  -8   1       13.03       17.60      1.96 o 
   8  -8   1        7.28        6.79      1.50 o 
  -8  -7   1        9.29        6.90      1.38 o 
  -7  -7   1        0.56        0.81      0.69 o 
  -6  -7   1       50.76       52.23      2.88 o 
  -5  -7   1        1.80        1.90      0.52 o 
  -4  -7   1        2.76        2.63      0.47 o 
  -3  -7   1        3.19        4.92      0.35 o 
  -2  -7   1       39.80       45.37      0.78 o 
  -1  -7   1       83.53       75.37      0.91 o 
   0  -7   1        5.84        5.10      0.29 o 
   1  -7   1       19.13       20.86      0.51 o 
   2  -7   1      315.49      331.21      7.88 o 
   3  -7   1       59.19       61.55      2.30 o 
   4  -7   1        3.78        3.45      0.81 o 
   5  -7   1        6.54        6.10      1.04 o 
   6  -7   1        2.59        1.73      0.69 o 
   7  -7   1        8.14        6.67      1.27 o 
   8  -7   1        0.00       -0.46      0.81 o 
  -8  -6   1        0.00       -0.35      0.69 o 
  -7  -6   1        0.10        0.81      0.81 o 
  -6  -6   1        7.57        7.17      0.72 o 
  -5  -6   1        0.00       -0.03      0.30 o 
  -4  -6   1       17.57       15.79      0.83 o 
  -3  -6   1        9.75       11.34      0.48 o 
  -2  -6   1       12.09       11.68      0.40 o 
  -1  -6   1        2.59        4.09      0.35 o 
   0  -6   1        3.60        2.81      0.22 o 
   1  -6   1      300.46      322.47      2.40 o 
   2  -6   1      431.89      447.31      4.20 o 
   3  -6   1      451.00      506.22      7.71 o 
   4  -6   1      337.10      343.31      6.33 o 
   5  -6   1      139.09      149.45      4.26 o 
   6  -6   1       13.45       13.81      1.50 o 
   7  -6   1        1.76        1.73      0.92 o 
   8  -6   1        0.39       -0.46      0.92 o 
  -8  -5   1        2.52        1.61      1.04 o 
  -7  -5   1       28.31       25.66      2.07 o 
  -6  -5   1        4.97        4.23      0.43 o 
  -5  -5   1       25.29       25.16      0.84 o 
  -4  -5   1      103.75      103.68      1.53 o 
  -3  -5   1       18.60       17.03      0.66 o 
  -2  -5   1      304.73      303.47      2.82 o 
  -1  -5   1     1078.11     1205.34      6.82 o 
   0  -5   1      964.32      956.03      7.02 o 
   1  -5   1     1248.19     1294.71      7.87 o 
   2  -5   1        3.23        3.11      0.46 o 
   3  -5   1      213.50      192.71      4.03 o 
   4  -5   1       47.84       43.14      1.96 o 
   5  -5   1      176.44      196.62      4.83 o 
   6  -5   1       14.59       13.92      1.38 o 
   7  -5   1       71.50       75.93      3.45 o 
   8  -5   1        3.64        3.57      1.15 o 
  -8  -4   1        0.65        0.81      0.81 o 
  -7  -4   1        1.76        2.46      0.43 o 
  -6  -4   1       17.40       16.66      0.77 o 
  -5  -4   1       32.79       30.54      0.92 o 
  -4  -4   1       30.66       30.11      1.08 o 
  -3  -4   1        3.59        5.98      0.30 o 
  -2  -4   1      218.41      226.22      2.22 o 
  -1  -4   1      187.60      171.17      1.69 o 
   0  -4   1        6.51       10.81      0.28 o 
   1  -4   1      848.90      857.88      6.70 o 
   2  -4   1      537.04      516.80      7.02 o 
   3  -4   1      307.62      295.45      5.06 o 
   4  -4   1       41.55       44.75      1.96 o 
   5  -4   1       42.81       38.31      2.07 o 
   6  -4   1       30.85       26.00      1.84 o 
   7  -4   1       32.02       33.82      2.30 o 
   8  -4   1        1.09        1.50      0.92 o 
   9  -4   1        6.61        6.10      1.38 o 
  -9  -3   1        0.25       -0.46      0.81 o 
  -8  -3   1       13.04       11.83      1.05 o 
  -7  -3   1        1.04        1.10      0.39 o 
  -6  -3   1        5.15        4.66      0.48 o 
  -5  -3   1        9.29       11.92      0.59 o 
  -4  -3   1        0.78        0.51      0.26 o 
  -3  -3   1      282.22      324.84      2.50 o 
  -2  -3   1      356.78      366.38      2.45 o 
  -1  -3   1     2493.76     2244.20     50.79 o 
   0  -3   1        4.09        3.97      0.23 o 
   1  -3   1     1274.80     1310.53     14.04 o 
   2  -3   1     1399.87     1337.45     14.96 o 
   3  -3   1       96.76       90.20      2.42 o 
   4  -3   1       71.27       66.61      2.30 o 
   5  -3   1       10.20        9.89      1.15 o 
   6  -3   1        7.79        8.63      1.15 o 
   7  -3   1        7.00        8.28      1.27 o 
   8  -3   1       10.51       10.01      1.38 o 
   9  -3   1        5.84        5.41      1.27 o 
  -9  -2   1        1.14        0.21      0.52 o 
  -8  -2   1       12.00       11.61      0.93 o 
  -7  -2   1        3.85        4.22      0.57 o 
  -6  -2   1       13.08       15.88      1.27 o 
  -5  -2   1        4.41        4.03      0.58 o 
  -4  -2   1        2.16        1.15      0.35 o 
  -3  -2   1        5.20        6.43      1.90 o 
  -2  -2   1      129.63      135.07      1.42 o 
  -1  -2   1      956.52      975.79      8.20 o 
   1  -2   1      254.35      278.42      3.68 o 
   2  -2   1      319.20      345.23      3.91 o 
   3  -2   1      310.35      335.48      5.29 o 
   4  -2   1      278.10      307.99      5.52 o 
   5  -2   1        0.55        0.46      0.58 o 
   6  -2   1      132.26      128.62      3.91 o 
   7  -2   1        3.40        2.30      0.81 o 
   8  -2   1        1.22        0.69      0.92 o 
   9  -2   1        3.17        2.76      1.15 o 
  -9  -1   1        0.31        0.46      0.81 o 
  -8  -1   1        0.95        0.23      0.69 o 
  -7  -1   1        1.16        1.96      0.69 o 
  -6  -1   1       53.10       52.92      2.30 o 
  -5  -1   1        9.66        9.55      0.92 o 
  -4  -1   1       33.46       24.05      1.15 o 
  -3  -1   1       97.28       96.82      4.66 o 
  -2  -1   1        1.18        1.69      0.28 o 
  -1  -1   1       64.74       66.38      1.90 o 
   1  -1   1       35.52       54.42      1.15 o 
   3  -1   1      142.42      143.58      2.99 o 
   4  -1   1      759.89      765.77     10.24 o 
   5  -1   1       44.10       46.59      2.07 o 
   6  -1   1      112.92      119.65      3.80 o 
   7  -1   1        0.86        2.07      0.92 o 
   8  -1   1      104.36       96.07      3.91 o 
   9  -1   1        2.17        2.99      1.04 o 
  -9   0   1        1.71        2.53      1.04 o 
  -8   0   1        4.88        4.60      1.04 o 
  -7   0   1       10.31       11.04      1.27 o 
  -6   0   1       62.97       58.68      2.42 o 
  -5   0   1       32.81       32.44      1.61 o 
  -4   0   1      118.05      106.19      2.76 o 
  -3   0   1        6.90        6.79      0.58 o 
  -2   0   1      361.83      350.10      4.66 o 
  -1   0   1        6.76        5.64      0.35 o 
   2   0   1    13086.77    11504.92    113.90 o 
   3   0   1       20.21       23.82      1.15 o 
   4   0   1     8981.52     9058.17     91.46 o 
   5   0   1       12.49       14.73      1.15 o 
   6   0   1      481.08      505.07      8.51 o 
   7   0   1       17.68       20.13      1.73 o 
   8   0   1       12.28       16.80      1.84 o 
   9   0   1        1.46        2.58      0.69 o 
  -9   1   1        0.06        0.69      0.81 o 
  -8   1   1        2.38        1.96      0.81 o 
  -7   1   1        3.29        3.34      0.81 o 
  -6   1   1       11.16        6.56      0.92 o 
  -5   1   1       21.88       19.21      1.38 o 
  -4   1   1       36.47       34.28      1.50 o 
  -3   1   1       93.22       99.52      2.42 o 
  -2   1   1      650.93      619.20      5.29 o 
  -1   1   1      852.96      924.52      5.71 o 
   1   1   1      420.83      430.22      2.94 o 
   2   1   1     1446.52     1458.09     11.14 o 
   3   1   1      479.56      429.71      5.98 o 
   4   1   1      938.79      988.04     12.31 o 
   5   1   1       66.75       71.91      2.53 o 
   6   1   1      818.82      797.98     11.62 o 
   7   1   1       37.98       36.59      2.19 o 
   8   1   1       89.91       87.90      2.60 o 
   9   1   1        0.49        1.21      0.65 o 
  -9   2   1        0.05        0.69      0.92 o 
  -8   2   1        4.12        2.53      0.92 o 
  -7   2   1        0.10       -0.35      0.81 o 
  -6   2   1        9.93        5.75      0.92 o 
  -5   2   1       80.69       80.19      2.76 o 
  -4   2   1        1.03        2.65      0.58 o 
  -3   2   1        1.87       -0.23      0.35 o 
  -2   2   1      636.96      558.79      7.13 o 
  -1   2   1       88.69       77.13      0.79 o 
   0   2   1        1.52        1.21      0.16 o 
   1   2   1       54.23       67.99      1.90 o 
   2   2   1       51.00       51.96      0.88 o 
   3   2   1       16.74       14.96      0.98 o 
   4   2   1      186.69      197.48      3.57 o 
   5   2   1       61.55       61.67      1.63 o 
   6   2   1       65.94       73.62      2.76 o 
   7   2   1       12.61       13.26      0.93 o 
   8   2   1       30.64       26.06      1.55 o 
   9   2   1        6.45        6.79      0.72 o 
  -9   3   1        0.03        0.35      0.92 o 
  -8   3   1        4.29        1.61      0.81 o 
  -7   3   1        0.63        0.35      0.69 o 
  -6   3   1        0.57        1.61      0.69 o 
  -5   3   1        1.46        3.11      0.81 o 
  -4   3   1       73.64       72.60      2.53 o 
  -3   3   1       63.94       56.60      1.96 o 
  -2   3   1        9.47       10.93      0.81 o 
  -1   3   1     1480.52     1503.49     11.43 o 
   0   3   1       87.34       99.50      3.05 o 
   1   3   1      195.75      201.61      2.32 o 
   2   3   1      107.00      134.10      1.95 o 
   3   3   1      254.43      231.25      2.38 o 
   4   3   1       53.36       61.06      1.21 o 
   5   3   1      226.19      226.25      2.80 o 
   6   3   1        0.84        0.73      0.30 o 
   7   3   1        2.09        2.21      0.44 o 
   8   3   1       16.30       17.16      0.99 o 
  -8   4   1        4.62        3.80      0.92 o 
  -7   4   1        6.49        5.87      1.15 o 
  -6   4   1        0.42        0.92      0.81 o 
  -5   4   1       42.90       47.63      2.30 o 
  -4   4   1       17.42       13.23      1.15 o 
  -3   4   1       21.73       27.50      1.38 o 
  -2   4   1       62.59       63.39      1.96 o 
  -1   4   1      329.35      326.51      4.83 o 
   0   4   1       92.49       98.06      1.58 o 
   1   4   1        0.32        1.90      0.24 o 
   2   4   1      240.34      254.85      3.13 o 
   3   4   1        0.88        1.31      0.40 o 
   4   4   1       28.95       28.52      0.86 o 
   5   4   1       94.67       93.87      1.72 o 
   6   4   1        8.96        8.57      0.60 o 
   7   4   1       26.70       25.99      1.08 o 
   8   4   1        0.00        0.35      0.75 o 
  -8   5   1        1.69        4.03      1.15 o 
  -7   5   1        1.82        2.76      0.92 o 
  -6   5   1       26.43       28.88      1.96 o 
  -5   5   1       25.98       23.59      1.61 o 
  -4   5   1       33.62       35.67      1.84 o 
  -3   5   1      380.59      371.26      6.33 o 
  -2   5   1      102.11      114.38      2.70 o 
  -1   5   1      626.03      683.16      8.74 o 
   0   5   1      112.65       83.44      1.58 o 
   1   5   1      992.34     1028.18      8.87 o 
   2   5   1      193.95      234.81      5.75 o 
   3   5   1       13.22        8.29      0.75 o 
   4   5   1       68.88       67.39      1.75 o 
   5   5   1        9.88        8.42      0.56 o 
   6   5   1        8.31        9.19      0.63 o 
   7   5   1       36.27       33.68      1.57 o 
   8   5   1        2.19        2.27      0.86 o 
  -8   6   1        3.49        3.91      1.27 o 
  -7   6   1        0.63       -0.58      1.04 o 
  -6   6   1       26.24       27.15      1.96 o 
  -5   6   1       10.18       11.39      1.27 o 
  -4   6   1       21.95       20.02      1.50 o 
  -3   6   1      152.42      164.64      3.91 o 
  -2   6   1       33.59       29.23      1.32 o 
  -1   6   1       58.59       47.29      1.73 o 
   0   6   1      377.34      375.44      6.96 o 
   1   6   1      295.19      313.18      3.82 o 
   2   6   1      191.95      200.16      2.97 o 
   3   6   1      710.63      723.70      7.32 o 
   4   6   1      178.75      189.80      3.21 o 
   5   6   1       72.40       73.68      2.03 o 
   6   6   1        9.01        8.28      0.86 o 
   7   6   1        3.97        4.77      0.77 o 
   8   6   1        0.15        0.12      0.81 o 
  -8   7   1        5.00        6.90      1.50 o 
  -7   7   1        0.56       -0.58      0.92 o 
  -6   7   1        4.54        2.99      0.92 o 
  -5   7   1        4.52        3.68      0.92 o 
  -4   7   1       20.09       22.43      1.61 o 
  -3   7   1       35.80       41.42      1.96 o 
  -2   7   1       62.64       57.73      1.16 o 
  -1   7   1      310.21      338.21      4.17 o 
   0   7   1        8.84        9.24      0.64 o 
   1   7   1      389.30      382.74      3.81 o 
   2   7   1        3.99        4.28      0.42 o 
   3   7   1        4.18        5.18      0.57 o 
   4   7   1       34.13       37.17      1.42 o 
   5   7   1       23.65       27.30      1.29 o 
   6   7   1       24.18       21.77      1.26 o 
   7   7   1        3.37        2.77      0.65 o 
  -7   8   1        9.22        7.36      1.38 o 
  -6   8   1       74.72       69.83      3.34 o 
  -5   8   1        2.65        3.34      0.92 o 
  -4   8   1      115.82      103.77      3.57 o 
  -3   8   1       19.28       20.94      1.50 o 
  -2   8   1       60.50       54.61      1.39 o 
  -1   8   1        3.18        2.49      0.52 o 
   0   8   1        6.53        5.65      0.37 o 
   1   8   1        0.01       -0.08      0.27 o 
   2   8   1       19.17       17.98      0.82 o 
   3   8   1       50.74       54.94      1.84 o 
   4   8   1        5.08        6.23      0.69 o 
   5   8   1        1.80        2.36      0.58 o 
   6   8   1        1.56        2.07      0.57 o 
   7   8   1        3.36        5.64      1.27 o 
  -7   9   1       12.65       14.50      1.84 o 
  -6   9   1        0.12        0.81      0.81 o 
  -5   9   1       34.76       34.40      2.30 o 
  -4   9   1      139.41      138.75      4.37 o 
  -3   9   1       11.86        8.28      1.21 o 
  -2   9   1       88.78       80.14      2.10 o 
  -1   9   1       49.87       52.48      1.57 o 
   0   9   1        1.42        0.78      0.43 o 
   1   9   1       61.03       54.59      1.48 o 
   2   9   1        8.77        8.98      0.64 o 
   3   9   1       19.81       21.95      1.18 o 
   4   9   1        1.16        2.14      0.57 o 
   5   9   1        1.65        1.59      0.52 o 
   6   9   1        3.14        3.46      0.64 o 
  -6  10   1       19.30       20.59      1.96 o 
  -5  10   1        5.84        4.60      1.04 o 
  -4  10   1        0.20        1.04      0.86 o 
  -3  10   1       84.79       79.59      2.31 o 
  -2  10   1       52.69       44.82      1.65 o 
  -1  10   1       96.12       80.56      2.36 o 
   0  10   1       14.99       14.02      0.71 o 
   1  10   1       30.09       28.64      1.11 o 
   2  10   1        0.85        0.46      0.35 o 
   3  10   1        3.05        3.69      0.57 o 
   4  10   1        0.03        0.08      0.44 o 
   5  10   1       21.30       23.10      1.44 o 
   6  10   1        1.49        1.27      0.92 o 
  -6  11   1        0.54        0.23      0.81 o 
  -5  11   1        8.63        9.92      1.01 o 
  -4  11   1        9.05       12.06      2.24 o 
  -3  11   1        1.45        2.81      0.61 o 
  -2  11   1        0.26       -0.49      0.49 o 
  -1  11   1       41.51       30.03      2.19 o 
   0  11   1        0.05        0.12      0.69 o 
   1  11   1       84.88       67.87      2.49 o 
   2  11   1        0.06        0.73      0.37 o 
   3  11   1       81.80       82.13      2.44 o 
   4  11   1        0.31        0.29      0.98 o 
   5  11   1        2.10        2.36      0.65 o 
  -5  12   1        0.21        0.61      0.61 o 
  -4  12   1        0.46        0.42      0.52 o 
  -3  12   1        2.13        4.03      0.77 o 
  -2  12   1        0.04       -0.12      0.58 o 
  -1  12   1        5.36        4.14      1.04 o 
   0  12   1       14.40       13.46      1.61 o 
   1  12   1        7.75        4.86      0.74 o 
   2  12   1        5.27        4.86      0.60 o 
   3  12   1        0.97        0.08      0.44 o 
   4  12   1        0.03        0.77      0.63 o 
  -4  13   1        0.52        0.46      0.69 o 
  -3  13   1        2.79        5.87      1.27 o 
  -2  13   1        0.09       -0.23      0.69 o 
  -1  13   1       14.53       17.49      1.84 o 
   0  13   1        0.62        0.12      0.69 o 
   1  13   1       12.36       16.22      1.84 o 
   2  13   1        6.44        5.97      0.86 o 
   3  13   1        1.50        0.78      0.52 o 
  -2  14   1        0.46        0.81      0.81 o 
  -1  14   1        3.80        7.48      1.38 o 
   0  14   1        1.79        2.07      0.92 o 
   1  14   1        0.89        0.23      0.81 o 
  -1 -15   2       11.15       11.62      1.61 o 
   0 -15   2       23.47       23.24      2.30 o 
   1 -15   2        5.08        4.14      1.15 o 
  -3 -14   2        2.93        2.53      1.04 o 
  -2 -14   2        5.04        6.10      1.27 o 
  -1 -14   2        4.21        4.14      1.04 o 
   0 -14   2        0.69        0.23      0.69 o 
   1 -14   2        0.02        0.23      0.81 o 
   2 -14   2        1.88        2.19      1.04 o 
   3 -14   2        3.08        5.06      1.27 o 
  -4 -13   2        0.75        0.46      0.69 o 
  -3 -13   2        3.79        4.14      1.15 o 
  -2 -13   2        0.75        0.69      0.69 o 
  -1 -13   2        9.06        8.07      0.70 o 
   0 -13   2       11.87       10.05      0.93 o 
   1 -13   2        1.65        2.19      0.81 o 
   2 -13   2        2.70        2.19      0.92 o 
   3 -13   2        8.93        6.90      1.27 o 
   4 -13   2        0.00        0.35      0.69 o 
   5 -13   2        5.69        2.30      1.04 o 
  -5 -12   2        2.55        1.96      0.92 o 
  -4 -12   2        2.51        3.22      1.04 o 
  -3 -12   2        9.48        9.55      1.38 o 
  -2 -12   2       21.10       18.94      1.30 o 
  -1 -12   2       16.29       20.86      0.99 o 
   0 -12   2       23.77       20.96      1.21 o 
   1 -12   2       97.70       97.00      2.68 o 
   2 -12   2       13.00       16.22      1.61 o 
   3 -12   2       49.94       53.84      2.99 o 
   4 -12   2       12.21       14.56      1.15 o 
   5 -12   2        3.62        3.58      0.72 o 
   6 -12   2        1.82        3.45      1.04 o 
  -6 -11   2        3.45        1.73      0.81 o 
  -5 -11   2        1.18        0.81      0.69 o 
  -4 -11   2        4.02        4.37      1.04 o 
  -3 -11   2        6.37        7.58      0.80 o 
  -2 -11   2        3.75        4.03      0.40 o 
  -1 -11   2        0.41        0.58      0.35 o 
   0 -11   2       11.75        9.67      0.81 o 
   1 -11   2        5.21        6.26      1.04 o 
   2 -11   2       27.26       24.86      0.98 o 
   3 -11   2       35.38       35.35      1.52 o 
   4 -11   2        0.27       -0.17      0.49 o 
   5 -11   2       22.16       23.24      1.96 o 
   6 -11   2        0.01       -0.12      0.81 o 
  -6 -10   2       26.52       27.04      2.30 o 
  -5 -10   2        7.97        9.55      1.38 o 
  -4 -10   2        7.72        8.86      1.27 o 
  -3 -10   2        0.04       -0.20      0.36 o 
  -2 -10   2        0.04        0.18      0.26 o 
  -1 -10   2        0.02        0.21      0.35 o 
   0 -10   2        4.22        1.36      0.44 o 
   1 -10   2        0.11        0.29      0.25 o 
   2 -10   2       12.64       12.67      0.69 o 
   3 -10   2        0.65        0.56      0.44 o 
   4 -10   2       29.29       28.99      1.84 o 
   5 -10   2       18.91       19.21      1.73 o 
   6 -10   2       12.01       11.62      1.50 o 
   7 -10   2       11.14       11.74      1.61 o 
  -7  -9   2        8.95        8.17      1.50 o 
  -6  -9   2       93.39       99.52      4.26 o 
  -5  -9   2        0.05        0.81      0.81 o 
  -4  -9   2      146.29      146.07      2.90 o 
  -3  -9   2       25.68       27.40      0.90 o 
  -2  -9   2      224.11      215.10      2.10 o 
  -1  -9   2      103.48       97.97      1.45 o 
   0  -9   2       55.30       52.55      0.91 o 
   1  -9   2      283.26      269.83      3.51 o 
   2  -9   2       81.34       73.79      1.55 o 
   3  -9   2       42.50       44.50      2.76 o 
   4  -9   2        0.27        0.23      0.58 o 
   5  -9   2        9.21        8.74      1.15 o 
   6  -9   2        3.45        4.95      1.04 o 
   7  -9   2        0.35        1.27      0.69 o 
  -7  -8   2        5.08        4.26      1.15 o 
  -6  -8   2       36.84       32.44      2.30 o 
  -5  -8   2        6.51        4.37      1.04 o 
  -4  -8   2      105.67      104.72      4.37 o 
  -3  -8   2        0.00        0.19      0.21 o 
  -2  -8   2       24.02       23.38      0.61 o 
  -1  -8   2       68.86       79.01      1.10 o 
   0  -8   2        0.73        1.08      0.16 o 
   1  -8   2      106.84      121.18      1.41 o 
   2  -8   2        1.33        0.74      0.20 o 
   3  -8   2       61.58       58.94      1.70 o 
   4  -8   2       58.78       56.37      2.53 o 
   5  -8   2        0.20        0.92      0.81 o 
   6  -8   2        9.81        9.09      1.27 o 
   7  -8   2        4.66        5.41      1.15 o 
   8  -8   2        1.45        1.15      0.92 o 
  -8  -7   2        1.03       -0.12      0.81 o 
  -7  -7   2        2.71        3.11      1.04 o 
  -6  -7   2       13.63       15.19      1.61 o 
  -5  -7   2        0.23       -0.15      0.58 o 
  -4  -7   2      145.35      145.90      2.63 o 
  -3  -7   2        0.33        0.28      0.25 o 
  -2  -7   2       99.98       93.87      1.28 o 
  -1  -7   2        0.06        0.45      0.13 o 
   0  -7   2        0.59        0.19      0.13 o 
   1  -7   2       14.80       11.44      0.40 o 
   2  -7   2       51.59       58.19      1.19 o 
   3  -7   2        0.08       -0.06      0.33 o 
   4  -7   2       13.34       12.89      1.15 o 
   5  -7   2        9.41       11.74      1.27 o 
   6  -7   2       18.57       17.95      1.73 o 
   7  -7   2        8.03       10.12      1.50 o 
   8  -7   2        2.11        1.27      0.92 o 
  -8  -6   2        2.95        3.22      1.04 o 
  -7  -6   2        0.11        0.58      0.69 o 
  -6  -6   2        0.25        0.00      0.69 o 
  -5  -6   2       12.91       13.83      0.83 o 
  -4  -6   2        0.01        0.12      0.17 o 
  -3  -6   2        0.46        0.53      0.25 o 
  -2  -6   2      227.07      239.49      2.50 o 
  -1  -6   2        8.81        7.79      0.39 o 
   0  -6   2       47.04       71.30      0.99 o 
   1  -6   2       18.42       27.03      0.69 o 
   2  -6   2       66.03       62.47      2.36 o 
   3  -6   2       69.84       55.49      2.47 o 
   4  -6   2        8.17       10.58      1.04 o 
   5  -6   2       10.52        9.89      1.15 o 
   6  -6   2       72.49       72.60      3.22 o 
   7  -6   2       39.28       39.81      2.53 o 
   8  -6   2       11.62        9.55      1.50 o 
  -8  -5   2        1.16        0.23      0.92 o 
  -7  -5   2        0.08        1.38      0.81 o 
  -6  -5   2        4.71        4.24      0.57 o 
  -5  -5   2        1.55        1.65      0.29 o 
  -4  -5   2       21.83       23.07      0.73 o 
  -3  -5   2      459.03      463.72      3.77 o 
  -2  -5   2        4.59        4.71      0.30 o 
  -1  -5   2      333.32      369.87      3.06 o 
   0  -5   2     1520.12     1474.58      9.21 o 
   1  -5   2       43.38       68.21      1.32 o 
   2  -5   2      456.19      468.48      6.56 o 
   3  -5   2      957.74      995.74      8.87 o 
   4  -5   2       23.36       22.55      1.50 o 
   5  -5   2      108.07      110.45      3.57 o 
   6  -5   2        0.05        0.23      0.69 o 
   7  -5   2        0.08        0.46      0.69 o 
   8  -5   2       10.95       10.35      1.50 o 
  -8  -4   2        6.33        4.72      1.15 o 
  -7  -4   2       16.96       16.44      1.05 o 
  -6  -4   2       19.85       18.58      0.78 o 
  -5  -4   2       57.24       56.53      1.43 o 
  -4  -4   2        0.54        0.35      0.15 o 
  -3  -4   2       27.12       23.66      0.55 o 
  -2  -4   2      656.50      664.38      3.98 o 
  -1  -4   2      499.47      522.15      4.08 o 
   0  -4   2      158.94      188.70      2.88 o 
   1  -4   2     1341.79     1406.42     10.66 o 
   2  -4   2      327.49      310.52      4.83 o 
   3  -4   2        5.17        4.44      0.44 o 
   4  -4   2      127.59      117.01      3.22 o 
   5  -4   2      153.95      147.38      4.03 o 
   6  -4   2        4.72        4.03      0.92 o 
   7  -4   2       24.60       20.36      1.84 o 
   8  -4   2        2.55        1.27      0.92 o 
   9  -4   2        0.17        0.69      0.92 o 
  -9  -3   2        5.52        3.45      1.15 o 
  -8  -3   2        6.36        5.65      0.80 o 
  -7  -3   2       14.65       14.17      0.78 o 
  -6  -3   2       30.60       27.20      0.94 o 
  -5  -3   2       47.27       47.18      1.10 o 
  -4  -3   2      241.19      252.21      2.28 o 
  -3  -3   2       32.03       36.49      0.69 o 
  -2  -3   2     1273.25     1288.93      7.03 o 
  -1  -3   2     1281.37     1331.04      8.20 o 
   0  -3   2      280.17      263.55      1.99 o 
   1  -3   2     4850.10     4610.02     46.25 o 
   2  -3   2        2.07        1.58      0.28 o 
   3  -3   2      141.16      140.59      2.15 o 
   4  -3   2       90.04       80.88      2.53 o 
   5  -3   2       28.21       31.75      1.84 o 
   6  -3   2       37.03       38.43      2.19 o 
   7  -3   2        0.02        0.35      0.81 o 
   8  -3   2       12.66       14.38      1.73 o 
   9  -3   2        0.81        1.73      1.04 o 
  -9  -2   2        0.76        0.26      0.55 o 
  -8  -2   2        0.40        1.27      0.81 o 
  -7  -2   2        8.14        5.87      0.92 o 
  -6  -2   2        0.25        0.35      0.46 o 
  -5  -2   2       23.42       24.74      1.38 o 
  -4  -2   2       88.61       90.77      1.82 o 
  -3  -2   2      274.72      256.52      2.95 o 
  -2  -2   2        3.98        2.84      0.24 o 
  -1  -2   2      233.77      238.35      3.34 o 
   0  -2   2        5.87        6.01      0.17 o 
   1  -2   2        0.08        0.58      0.23 o 
   2  -2   2       52.66       80.84      1.29 o 
   3  -2   2      588.21      612.87      8.57 o 
   4  -2   2     1110.40     1159.47     14.38 o 
   5  -2   2       39.24       38.43      1.96 o 
   6  -2   2       12.67       18.75      1.73 o 
   7  -2   2       32.44       32.33      2.19 o 
   8  -2   2       38.78       33.82      2.42 o 
   9  -2   2        0.18        2.19      1.27 o 
  -9  -1   2        0.04        0.69      0.81 o 
  -8  -1   2        1.74        2.19      0.81 o 
  -7  -1   2        0.29        0.00      0.58 o 
  -6  -1   2        3.49        3.45      0.58 o 
  -5  -1   2       10.90       10.01      0.92 o 
  -4  -1   2      150.33      133.96      2.23 o 
  -3  -1   2      257.06      266.51      3.04 o 
  -2  -1   2      783.08      743.76      6.90 o 
  -1  -1   2      561.88      554.33      6.27 o 
   0  -1   2       48.45       44.64      1.04 o 
   1  -1   2      164.08      158.77      2.42 o 
   2  -1   2      301.81      287.78      2.83 o 
   3  -1   2       83.93       78.16      1.35 o 
   4  -1   2     1068.34     1123.34     13.92 o 
   5  -1   2        1.71        1.04      0.58 o 
   6  -1   2     1059.84     1039.24     14.50 o 
   7  -1   2        0.47        2.53      1.04 o 
   8  -1   2       50.53       53.84      2.99 o 
   9  -1   2        5.01        7.02      1.50 o 
  -9   0   2        0.33        0.69      0.81 o 
  -8   0   2        1.98       -0.12      0.81 o 
  -7   0   2       33.62       38.08      2.19 o 
  -6   0   2        0.84       -1.15      1.15 o 
  -5   0   2       20.53       20.36      1.27 o 
  -4   0   2      440.48      433.75      5.69 o 
  -3   0   2       88.58       88.13      1.55 o 
  -2   0   2      164.39      166.12      4.08 o 
  -1   0   2        0.21        2.22      1.04 o 
   0   0   2       24.39       23.83      0.58 o 
   1   0   2      860.61      934.32     12.83 o 
   2   0   2        2.50        8.86      0.31 o 
   3   0   2       26.08       21.97      1.15 o 
   4   0   2        7.47       13.12      1.15 o 
   5   0   2        2.91        3.57      0.81 o 
   6   0   2      726.85      794.64     11.85 o 
   7   0   2        9.79       10.47      1.38 o 
   8   0   2      388.16      377.82      8.17 o 
   9   0   2        0.60        3.17      0.77 o 
  -9   1   2        6.37        8.51      1.50 o 
  -8   1   2        2.76        2.07      0.92 o 
  -7   1   2        7.18        7.71      1.15 o 
  -6   1   2        0.38        0.12      0.58 o 
  -5   1   2       34.31       26.58      1.50 o 
  -4   1   2       55.39       48.78      1.96 o 
  -3   1   2       22.16       36.59      0.98 o 
  -2   1   2     1328.68     1261.55      9.88 o 
  -1   1   2       25.90       23.47      0.44 o 
   0   1   2       39.21       40.47      0.68 o 
   1   1   2        3.24        1.98      0.19 o 
   2   1   2       39.43       47.37      1.01 o 
   3   1   2      848.38      863.57      8.80 o 
   4   1   2      162.29      172.34      3.80 o 
   5   1   2       54.50       54.19      2.19 o 
   6   1   2       69.11       87.70     10.18 o 
   7   1   2        2.81        4.23      0.69 o 
   8   1   2       85.92       97.19      2.77 o 
   9   1   2       11.18       10.93      1.14 o 
  -9   2   2        1.81        1.50      0.92 o 
  -8   2   2        0.04       -0.23      0.69 o 
  -7   2   2        4.09        2.30      0.81 o 
  -6   2   2       54.76       50.05      2.42 o 
  -5   2   2        7.47        5.75      0.92 o 
  -4   2   2       10.77        9.66      1.04 o 
  -3   2   2      142.05      124.73      1.90 o 
  -2   2   2      352.14      371.52     10.81 o 
  -1   2   2      382.32      421.61      3.04 o 
   0   2   2        9.90       10.19      0.30 o 
   1   2   2      136.98      135.45      1.51 o 
   2   2   2       85.21       92.55      1.96 o 
   3   2   2        1.94        3.44      0.69 o 
   4   2   2       37.13       32.63      1.15 o 
   5   2   2       18.19       16.95      0.93 o 
   6   2   2       19.64       22.96      1.14 o 
   7   2   2        5.37        5.70      0.73 o 
   8   2   2        7.06        8.53      0.79 o 
   9   2   2        0.62        1.32      0.56 o 
  -9   3   2        6.57        9.55      1.61 o 
  -8   3   2       22.53       21.63      1.96 o 
  -7   3   2        0.00       -0.69      0.69 o 
  -6   3   2        9.20        8.97      1.15 o 
  -5   3   2        0.04       -0.69      0.69 o 
  -4   3   2       57.73       60.86      2.30 o 
  -3   3   2       29.68       31.64      1.50 o 
  -2   3   2      428.68      414.83      3.81 o 
  -1   3   2        0.72        1.32      0.40 o 
   0   3   2       77.96       77.34      1.03 o 
   1   3   2     1310.54     1281.10     10.25 o 
   2   3   2        0.81        0.86      0.24 o 
   3   3   2       76.12       85.96      1.41 o 
   4   3   2       24.37       25.79      0.82 o 
   5   3   2        7.48        7.95      0.55 o 
   6   3   2        0.04       -0.12      0.30 o 
   7   3   2       35.52       35.62      1.31 o 
   8   3   2        3.74        3.35      0.65 o 
  -8   4   2        3.09        3.34      1.15 o 
  -7   4   2       13.59       14.38      1.61 o 
  -6   4   2       58.75       63.16      2.88 o 
  -5   4   2       20.31       19.90      1.61 o 
  -4   4   2      115.83      115.62      3.34 o 
  -3   4   2      131.25      138.63      3.34 o 
  -2   4   2       26.10       27.55      0.85 o 
  -1   4   2      216.10      254.12      3.17 o 
   0   4   2      105.15      107.59      1.70 o 
   1   4   2       32.71       25.07      0.66 o 
   2   4   2        0.33        0.44      0.52 o 
   3   4   2      314.83      319.39      6.10 o 
   4   4   2       65.49       74.65      2.99 o 
   5   4   2       28.78       30.93      1.02 o 
   6   4   2        0.92        0.86      0.37 o 
   7   4   2        0.00       -0.27      0.44 o 
   8   4   2        0.23       -0.03      0.46 o 
  -8   5   2       21.07       18.52      1.96 o 
  -7   5   2        4.67        3.11      0.92 o 
  -6   5   2        1.22        1.84      0.81 o 
  -5   5   2        9.84       13.00      1.38 o 
  -4   5   2       73.48       79.38      2.88 o 
  -3   5   2      110.56       94.80      2.88 o 
  -2   5   2      251.09      263.49      5.64 o 
  -1   5   2      801.44      752.69     10.58 o 
   0   5   2       13.67       11.94      0.51 o 
   1   5   2      344.92      380.74      3.50 o 
   2   5   2        9.67        9.91      0.61 o 
   3   5   2       29.76       31.13      1.14 o 
   4   5   2        1.08        1.04      0.41 o 
   5   5   2       64.49       66.53      1.95 o 
   6   5   2       40.49       38.91      2.19 o 
   7   5   2        7.81        6.70      0.85 o 
   8   5   2        3.60        2.65      0.65 o 
  -8   6   2       11.01       11.16      1.73 o 
  -7   6   2        0.87        0.46      0.81 o 
  -6   6   2        9.50        8.74      1.27 o 
  -5   6   2        0.66        0.69      0.69 o 
  -4   6   2      106.38      112.40      3.57 o 
  -3   6   2       19.79       21.74      1.38 o 
  -2   6   2      133.92      130.78      2.47 o 
  -1   6   2      243.50      267.90      2.92 o 
   0   6   2        3.50        2.82      0.30 o 
   1   6   2       17.76       23.98      0.80 o 
   2   6   2      125.47      126.88      2.32 o 
   3   6   2        0.04        0.06      0.33 o 
   4   6   2       17.33       19.90      1.06 o 
   5   6   2       68.16       71.05      3.05 o 
   6   6   2       28.81       30.34      1.78 o 
   7   6   2       41.20       44.13      1.87 o 
   8   6   2       11.54       11.78      1.08 o 
  -8   7   2        0.22        3.45      1.50 o 
  -7   7   2       42.91       48.67      2.88 o 
  -6   7   2        0.02        0.35      0.81 o 
  -5   7   2        7.45        7.94      1.27 o 
  -4   7   2      149.17      147.72      4.26 o 
  -3   7   2        0.01       -0.23      0.58 o 
  -2   7   2        2.73        2.74      0.33 o 
  -1   7   2        4.51        2.60      0.33 o 
   0   7   2       68.48       58.36      1.31 o 
   1   7   2      158.28      174.75      2.41 o 
   2   7   2       52.03       54.05      1.33 o 
   3   7   2       66.85       67.54      1.87 o 
   4   7   2        2.85        3.52      0.57 o 
   5   7   2       29.70       28.12      1.38 o 
   6   7   2        0.01        0.35      0.41 o 
   7   7   2        0.71        1.11      0.58 o 
  -7   8   2        2.31        3.22      1.15 o 
  -6   8   2       37.59       42.80      2.76 o 
  -5   8   2       52.23       53.61      2.76 o 
  -4   8   2        0.07        0.69      0.69 o 
  -3   8   2      102.49      105.62      3.45 o 
  -2   8   2      564.65      554.05      4.97 o 
  -1   8   2       17.56       14.85      0.98 o 
   0   8   2      380.38      359.42      4.88 o 
   1   8   2       65.52       71.09      1.76 o 
   2   8   2       22.71       19.89      0.86 o 
   3   8   2       14.02       13.01      0.89 o 
   4   8   2        1.53        1.86      0.63 o 
   5   8   2        0.07        0.73      0.47 o 
   6   8   2        1.01        0.23      0.57 o 
   7   8   2        1.80        2.01      0.65 o 
  -7   9   2        2.16        4.37      1.27 o 
  -6   9   2        0.01        0.46      0.81 o 
  -5   9   2        0.14        0.12      0.81 o 
  -4   9   2       95.59       95.49      3.57 o 
  -3   9   2       15.72       13.13      0.98 o 
  -2   9   2        0.28        0.63      0.41 o 
  -1   9   2      135.53      125.69      2.67 o 
   0   9   2      225.35      204.10      2.84 o 
   1   9   2        9.88        8.49      0.75 o 
   2   9   2      106.97      104.24      2.08 o 
   3   9   2       15.53       16.02      1.06 o 
   4   9   2        0.65        1.54      0.52 o 
   5   9   2       12.47       10.97      0.97 o 
   6   9   2        1.65        1.69      0.61 o 
  -6  10   2        0.21       -0.23      0.81 o 
  -5  10   2        4.40        3.80      1.04 o 
  -4  10   2        0.02        0.17      0.49 o 
  -3  10   2        5.57        4.89      0.73 o 
  -2  10   2       48.33       46.53      1.70 o 
  -1  10   2        0.38       -0.09      0.44 o 
   0  10   2        0.03        0.39      0.32 o 
   1  10   2      131.34      116.86      2.28 o 
   2  10   2       23.54       19.31      0.97 o 
   3  10   2       53.78       46.12      1.79 o 
   4  10   2       12.45       11.94      1.01 o 
   5  10   2        4.88        4.56      0.73 o 
   6  10   2        0.53        0.41      0.44 o 
  -5  11   2        4.17        4.08      0.77 o 
  -4  11   2        0.48        1.88      0.64 o 
  -3  11   2       12.43       11.23      0.97 o 
  -2  11   2        0.26        0.37      0.40 o 
  -1  11   2       18.25       15.85      1.05 o 
   0  11   2       11.38       11.23      0.98 o 
   1  11   2        1.24        1.19      0.35 o 
   2  11   2        0.77        0.63      0.53 o 
   3  11   2       41.06       36.42      1.67 o 
   4  11   2        0.29        0.54      0.63 o 
   5  11   2       30.53       26.21      1.58 o 
  -4  12   2        0.24        0.38      0.52 o 
  -3  12   2        3.90        3.19      0.81 o 
  -2  12   2        1.84        2.19      0.92 o 
  -1  12   2        2.51        4.26      1.04 o 
   0  12   2        0.91        1.73      0.81 o 
   1  12   2        3.40        6.02      1.09 o 
   2  12   2        2.18        2.19      0.57 o 
   3  12   2        0.63        0.75      0.63 o 
   4  12   2        2.73        2.07      0.57 o 
  -3  13   2        5.38        5.06      1.27 o 
  -2  13   2        7.38        6.44      1.38 o 
  -1  13   2        4.11        3.11      1.15 o 
   0  13   2        0.13        1.61      0.81 o 
   1  13   2        9.23       16.11      1.84 o 
   2  13   2        2.39        2.94      0.81 o 
  -1 -15   3        0.12        0.23      0.81 o 
   0 -15   3       18.94       17.95      1.96 o 
   1 -15   3        2.68        2.07      0.81 o 
   2 -15   3       14.06       15.30      1.84 o 
  -3 -14   3        2.27        2.53      1.04 o 
  -2 -14   3       23.29       27.50      2.42 o 
  -1 -14   3       11.18       12.43      1.10 o 
   0 -14   3        8.25        9.53      1.78 o 
   1 -14   3        7.93        8.18      0.98 o 
   2 -14   3        4.67        4.37      1.15 o 
   3 -14   3        0.01        0.92      0.81 o 
   4 -14   3        2.95        3.80      1.04 o 
  -4 -13   3        0.09       -0.12      0.81 o 
  -3 -13   3        0.45        2.07      0.92 o 
  -2 -13   3        3.71        3.34      0.92 o 
  -1 -13   3        0.03       -0.05      0.45 o 
   0 -13   3       10.40       11.94      1.21 o 
   1 -13   3        0.31        0.12      0.75 o 
   2 -13   3        1.29        2.50      1.27 o 
   3 -13   3        2.52        0.81      0.81 o 
   4 -13   3        4.29        3.11      1.04 o 
   5 -13   3        2.08        2.42      0.92 o 
  -5 -12   3        8.05        7.13      1.38 o 
  -4 -12   3        5.74        6.56      1.38 o 
  -3 -12   3       22.08       26.81      2.19 o 
  -2 -12   3        9.77        9.98      0.83 o 
  -1 -12   3        5.49        4.55      0.55 o 
   0 -12   3       16.76       16.07      1.05 o 
   1 -12   3        0.85        1.92      0.52 o 
   2 -12   3        7.61        5.28      0.77 o 
   3 -12   3       19.09       20.59      1.96 o 
   4 -12   3        0.84        1.15      0.55 o 
   5 -12   3       30.27       28.48      1.96 o 
   6 -12   3        1.82        2.19      1.04 o 
  -6 -11   3       20.96       25.20      2.30 o 
  -5 -11   3        7.21        5.98      1.27 o 
  -4 -11   3        0.00       -0.23      1.04 o 
  -3 -11   3        1.39        2.19      0.92 o 
  -2 -11   3        4.51        3.48      0.47 o 
  -1 -11   3        5.06        2.79      0.44 o 
   0 -11   3       18.41       18.98      1.10 o 
   1 -11   3        0.49       -0.05      0.81 o 
   2 -11   3        7.58        7.56      0.75 o 
   3 -11   3        0.97        1.36      0.47 o 
   4 -11   3       12.36       10.33      0.88 o 
   5 -11   3        2.04        0.69      0.69 o 
   6 -11   3        4.87        5.98      1.27 o 
  -6 -10   3       80.72       85.71      4.14 o 
  -5 -10   3       94.11      103.08      4.26 o 
  -4 -10   3      208.26      211.69      5.87 o 
  -3 -10   3       30.98       29.66      1.60 o 
  -2 -10   3       79.39       84.39      1.78 o 
  -1 -10   3        3.54        4.36      0.38 o 
   0 -10   3       55.30       54.47      1.41 o 
   1 -10   3        3.91        2.75      0.52 o 
   2 -10   3        0.03       -0.10      0.81 o 
   3 -10   3        6.66        6.52      0.54 o 
   4 -10   3        1.32       -0.58      0.81 o 
   5 -10   3        0.04       -0.35      0.81 o 
   6 -10   3       10.71        7.25      1.15 o 
   7 -10   3        0.87        0.23      0.92 o 
  -7  -9   3        5.15        5.06      1.38 o 
  -6  -9   3        0.16        1.27      1.04 o 
  -5  -9   3       37.21       31.06      2.30 o 
  -4  -9   3      132.38      127.86      2.92 o 
  -3  -9   3       60.74       57.90      1.14 o 
  -2  -9   3      468.01      463.06      5.13 o 
  -1  -9   3       19.76       18.91      0.64 o 
   0  -9   3      371.04      370.76      3.21 o 
   1  -9   3       32.61       31.27      0.72 o 
   2  -9   3      206.19      210.32      2.90 o 
   3  -9   3       68.39       64.97      1.87 o 
   4  -9   3       40.94       35.13      1.42 o 
   5  -9   3       58.19       69.03      2.99 o 
   6  -9   3        2.88        0.46      0.69 o 
   7  -9   3        4.04        3.22      1.04 o 
  -7  -8   3        1.81        2.07      0.92 o 
  -6  -8   3        6.35        4.60      1.04 o 
  -5  -8   3        0.21       -0.92      0.92 o 
  -4  -8   3       10.92       10.98      0.85 o 
  -3  -8   3       24.62       23.80      0.84 o 
  -2  -8   3      293.18      283.12      3.04 o 
  -1  -8   3       79.97       80.42      1.25 o 
   0  -8   3      104.53       96.66      1.32 o 
   1  -8   3      144.53      156.73      1.96 o 
   2  -8   3        1.93        3.26      0.28 o 
   3  -8   3        0.49        0.25      0.25 o 
   4  -8   3        8.98        7.80      0.69 o 
   5  -8   3        0.64        1.04      0.69 o 
   6  -8   3       17.00       15.99      1.61 o 
   7  -8   3        0.52        0.69      0.81 o 
   8  -8   3        8.70        8.28      1.50 o 
  -8  -7   3        6.74        8.40      1.61 o 
  -7  -7   3       11.11       13.81      1.73 o 
  -6  -7   3       17.09       17.03      1.61 o 
  -5  -7   3        1.11       -0.81      0.92 o 
  -4  -7   3       21.35       21.11      0.79 o 
  -3  -7   3       56.63       49.08      1.11 o 
  -2  -7   3       82.62       86.49      1.40 o 
  -1  -7   3       21.27       31.05      0.86 o 
   0  -7   3     1009.67     1029.24      5.57 o 
   1  -7   3        1.02        2.43      0.24 o 
   2  -7   3      183.63      184.96      2.47 o 
   3  -7   3      129.86      127.31      2.44 o 
   4  -7   3        4.09        4.98      0.61 o 
   5  -7   3        2.29        0.81      0.69 o 
   6  -7   3       21.44       22.89      1.84 o 
   7  -7   3        1.25        2.30      0.92 o 
   8  -7   3        3.00        1.61      0.92 o 
  -8  -6   3        0.09        0.00      0.69 o 
  -7  -6   3        5.36        5.64      1.15 o 
  -6  -6   3        0.00        0.00      0.58 o 
  -5  -6   3        0.46        0.58      0.58 o 
  -4  -6   3        6.36        6.11      0.42 o 
  -3  -6   3      118.23      121.01      1.69 o 
  -2  -6   3        7.11        4.67      0.32 o 
  -1  -6   3        2.46        4.99      0.44 o 
   0  -6   3      115.00      101.59      1.23 o 
   1  -6   3      283.08      333.04      3.38 o 
   2  -6   3      212.64      237.67      2.99 o 
   3  -6   3      170.19      178.71      4.20 o 
   4  -6   3      196.44      190.99      3.17 o 
   5  -6   3       30.97       33.59      1.96 o 
   6  -6   3       17.09       19.21      1.73 o 
   7  -6   3       15.11       10.70      1.38 o 
   8  -6   3        0.04       -0.92      0.92 o 
  -8  -5   3        1.03       -0.35      0.81 o 
  -7  -5   3       84.68       87.21      3.80 o 
  -6  -5   3        0.49        1.15      0.69 o 
  -5  -5   3       11.38       12.97      0.90 o 
  -4  -5   3       12.99        9.93      0.38 o 
  -3  -5   3        0.59        0.11      0.10 o 
  -2  -5   3      117.44      107.95      1.38 o 
  -1  -5   3       65.53       70.18      1.15 o 
   0  -5   3        0.94        1.10      0.14 o 
   1  -5   3       38.98       35.34      0.81 o 
   2  -5   3        5.60        7.71      0.69 o 
   3  -5   3      163.37      158.26      2.52 o 
   4  -5   3       30.17       34.58      1.22 o 
   5  -5   3        0.11        0.12      0.58 o 
   6  -5   3       39.96       37.28      2.30 o 
   7  -5   3       35.95       38.89      2.53 o 
   8  -5   3        2.75        3.91      1.15 o 
  -8  -4   3        0.12       -0.58      0.81 o 
  -7  -4   3       66.79       64.77      3.11 o 
  -6  -4   3        3.17        2.05      0.44 o 
  -5  -4   3      452.64      448.71      3.61 o 
  -4  -4   3       22.60       21.17      0.56 o 
  -3  -4   3      144.88      137.34      1.46 o 
  -2  -4   3      151.02      139.57      1.45 o 
  -1  -4   3        5.65        4.20      0.28 o 
   0  -4   3      161.54      145.93      1.24 o 
   1  -4   3      573.55      560.68      8.28 o 
   2  -4   3       70.95       68.80      1.38 o 
   3  -4   3        4.57        6.63      0.49 o 
   4  -4   3        0.13        0.06      0.58 o 
   5  -4   3       19.99       18.87      1.50 o 
   6  -4   3        2.04        1.73      0.69 o 
   7  -4   3        0.11       -0.92      0.92 o 
   8  -4   3        0.10        0.35      0.92 o 
  -9  -3   3        4.93        4.14      1.15 o 
  -8  -3   3        0.00        0.23      0.69 o 
  -7  -3   3        1.15        1.32      0.49 o 
  -6  -3   3       12.09       12.08      0.63 o 
  -5  -3   3       13.42       13.52      0.53 o 
  -4  -3   3        0.26        0.22      0.18 o 
  -3  -3   3       78.15       70.54      0.90 o 
  -2  -3   3      835.40      872.06      4.92 o 
  -1  -3   3       14.94       18.94      0.61 o 
   0  -3   3      456.10      484.92      2.59 o 
   1  -3   3      353.50      389.90      5.06 o 
   2  -3   3      225.45      187.08      6.67 o 
   3  -3   3      163.19      157.30      2.31 o 
   4  -3   3        1.17        2.09      0.52 o 
   5  -3   3      187.92      201.80      4.72 o 
   6  -3   3        9.63        8.05      1.15 o 
   7  -3   3        9.83       10.70      1.38 o 
   8  -3   3        4.39        7.02      1.38 o 
   9  -3   3        1.40        3.11      1.15 o 
  -9  -2   3        5.65        4.83      1.15 o 
  -8  -2   3        0.88        0.69      0.58 o 
  -7  -2   3        0.00        0.58      0.58 o 
  -6  -2   3       48.90       49.01      2.19 o 
  -5  -2   3        4.76        4.86      0.52 o 
  -4  -2   3        7.76        5.87      0.47 o 
  -3  -2   3        5.80        8.25      0.58 o 
  -2  -2   3       61.59       73.54      1.03 o 
  -1  -2   3      139.63      149.05      4.83 o 
   0  -2   3      725.37      753.42      4.40 o 
   1  -2   3        6.52        2.42      0.35 o 
   2  -2   3       23.30       22.89      1.04 o 
   3  -2   3       37.08       34.83      1.04 o 
   4  -2   3       66.75       75.33      1.52 o 
   5  -2   3        0.02       -0.46      0.69 o 
   6  -2   3       77.83       85.37      3.22 o 
   7  -2   3        9.33       10.24      1.38 o 
   8  -2   3      104.31      108.72      4.26 o 
   9  -2   3        7.50        9.32      1.61 o 
  -9  -1   3        0.06        0.46      0.69 o 
  -8  -1   3        4.72        4.60      1.04 o 
  -7  -1   3        5.42        7.36      1.15 o 
  -6  -1   3        0.39        0.81      0.58 o 
  -5  -1   3       65.52       64.84      1.70 o 
  -4  -1   3      523.38      514.83      8.28 o 
  -3  -1   3      111.09      118.15      2.19 o 
  -2  -1   3        6.84        4.89      0.33 o 
  -1  -1   3      929.64      916.71      9.28 o 
   0  -1   3     1006.67      963.67      5.92 o 
   1  -1   3       12.05       17.95      0.81 o 
   2  -1   3      393.10      449.73      6.21 o 
   3  -1   3      162.03      161.76      2.10 o 
   4  -1   3        0.13        1.04      0.58 o 
   5  -1   3        0.14        1.38      0.69 o 
   6  -1   3       43.30       47.17      2.53 o 
   7  -1   3        0.01        2.19      1.04 o 
   8  -1   3       82.91       93.42      3.91 o 
   9  -1   3        2.35        4.22      0.89 o 
  -9   0   3        3.95        5.52      1.27 o 
  -8   0   3        3.52        5.06      1.15 o 
  -7   0   3        7.53        7.13      1.15 o 
  -6   0   3       12.37       12.54      1.15 o 
  -5   0   3        4.82        4.49      0.81 o 
  -4   0   3        1.59        1.88      0.36 o 
  -3   0   3      864.07      883.42      7.73 o 
  -2   0   3      173.63      162.27      2.99 o 
  -1   0   3      968.98      938.79      6.04 o 
   0   0   3     3694.86     3498.46     25.02 o 
   1   0   3      279.52      315.93      4.37 o 
   2   0   3      470.08      468.03     11.79 o 
   3   0   3      171.49      165.32      1.98 o 
   4   0   3       16.66       17.37      1.15 o 
   5   0   3       18.78       18.29      1.38 o 
   6   0   3        0.75        3.91      1.15 o 
   7   0   3       19.19       18.52      1.73 o 
   8   0   3        0.55        5.40      0.93 o 
   9   0   3        1.24        1.92      0.69 o 
  -9   1   3        8.18        6.90      1.27 o 
  -8   1   3       37.06       35.55      2.42 o 
  -7   1   3       32.82       33.71      2.07 o 
  -6   1   3       19.28       18.18      1.50 o 
  -5   1   3      120.79      132.08      3.57 o 
  -4   1   3      166.36      179.29      3.28 o 
  -3   1   3       32.62       39.75      1.06 o 
  -2   1   3       53.39       54.99      1.49 o 
  -1   1   3      234.83      220.83      2.99 o 
   0   1   3      864.78      941.73      6.00 o 
   1   1   3       30.32       30.31      0.66 o 
   2   1   3      161.05      163.09      2.53 o 
   3   1   3      138.89      143.72      2.84 o 
   4   1   3      194.13      183.54      2.89 o 
   5   1   3       11.39       12.58      0.81 o 
   6   1   3       18.89       17.38      1.06 o 
   7   1   3        8.73        8.96      0.85 o 
   8   1   3       15.51       15.07      1.14 o 
  -9   2   3        0.21        0.35      0.92 o 
  -8   2   3       23.91       23.59      2.07 o 
  -7   2   3       23.97       21.63      1.84 o 
  -6   2   3      100.33      114.13      3.80 o 
  -5   2   3        2.37        1.84      0.69 o 
  -4   2   3       26.37       28.31      1.96 o 
  -3   2   3       14.58       16.78      0.69 o 
  -2   2   3     1780.86     1820.02     12.22 o 
  -1   2   3       21.17       28.99      0.72 o 
   0   2   3        0.52        0.58      0.13 o 
   1   2   3     2546.08     2647.18     35.49 o 
   2   2   3      288.31      281.04      3.16 o 
   3   2   3       75.95       83.14      1.99 o 
   4   2   3      115.18      108.69      2.15 o 
   5   2   3        3.51        2.94      0.81 o 
   6   2   3        0.00       -0.40      0.44 o 
   7   2   3        5.31        4.70      0.69 o 
   8   2   3        1.21        0.25      0.42 o 
  -8   3   3        6.85        6.33      1.27 o 
  -7   3   3        6.59        5.18      1.15 o 
  -6   3   3       27.26       26.00      1.84 o 
  -5   3   3      143.87      149.22      4.14 o 
  -4   3   3      336.87      346.07      6.33 o 
  -3   3   3       35.27       27.71      1.84 o 
  -2   3   3      737.48      762.46      7.77 o 
  -1   3   3      211.32      227.57      3.97 o 
   0   3   3       75.62      106.72      1.62 o 
   1   3   3      943.08      957.79     10.96 o 
   2   3   3        0.42       -0.05      0.19 o 
   3   3   3        8.28        7.95      0.75 o 
   4   3   3       12.89       13.87      0.64 o 
   5   3   3       10.51       11.18      0.67 o 
   6   3   3        2.19        1.44      0.33 o 
   7   3   3        0.77        0.31      0.40 o 
   8   3   3        0.02        0.08      0.58 o 
  -8   4   3       17.56       16.34      1.84 o 
  -7   4   3        2.72        3.68      1.04 o 
  -6   4   3       25.19       24.62      1.84 o 
  -5   4   3        6.25        6.44      1.04 o 
  -4   4   3        0.43        0.81      0.69 o 
  -3   4   3       77.31       85.02      2.76 o 
  -2   4   3      303.40      358.13      2.99 o 
  -1   4   3       21.98       17.17      0.60 o 
   0   4   3      601.53      683.33      5.10 o 
   1   4   3      206.57      223.11      2.34 o 
   2   4   3      137.20      129.12      2.93 o 
   3   4   3      163.70      175.56      2.99 o 
   4   4   3        0.03        0.08      0.28 o 
   5   4   3       19.02       18.81      1.06 o 
   6   4   3        0.99        0.64      0.35 o 
   7   4   3       17.22       14.63      0.88 o 
   8   4   3        2.60        2.07      0.52 o 
  -8   5   3        0.06        0.46      0.81 o 
  -7   5   3       22.03       21.28      1.96 o 
  -6   5   3       65.93       70.99      3.22 o 
  -5   5   3        0.80        2.76      0.81 o 
  -4   5   3        4.82        4.83      0.92 o 
  -3   5   3        0.60        0.46      0.46 o 
  -2   5   3        0.57        0.94      0.58 o 
  -1   5   3      213.69      190.29      2.89 o 
   0   5   3       15.52       18.01      0.64 o 
   1   5   3       25.64       19.32      0.66 o 
   2   5   3        0.73        1.09      0.33 o 
   3   5   3       58.00       57.84      1.58 o 
   4   5   3       28.92       29.97      1.22 o 
   5   5   3        7.64        8.92      0.77 o 
   6   5   3        0.01        0.52      0.86 o 
   7   5   3       14.24       12.76      1.05 o 
   8   5   3        2.23        1.96      0.55 o 
  -8   6   3       39.86       44.52      2.99 o 
  -7   6   3       19.56       19.67      1.96 o 
  -6   6   3        0.82        1.73      1.15 o 
  -5   6   3       90.07       86.63      3.45 o 
  -4   6   3      117.34      115.28      3.68 o 
  -3   6   3       29.67       28.19      1.73 o 
  -2   6   3        0.07        0.07      0.25 o 
  -1   6   3       32.33       38.91      1.67 o 
   0   6   3       72.62       76.70      1.69 o 
   1   6   3       27.01       21.47      1.27 o 
   2   6   3      105.93       98.55      2.11 o 
   3   6   3       23.77       25.06      1.10 o 
   4   6   3       22.34       21.91      1.10 o 
   5   6   3        5.48        3.92      0.65 o 
   6   6   3        9.88       12.23      1.01 o 
   7   6   3        0.22        0.29      0.57 o 
  -7   7   3        0.04        1.61      1.15 o 
  -6   7   3      103.21      118.16      4.37 o 
  -5   7   3       24.46       28.99      2.07 o 
  -4   7   3        2.97        1.84      0.81 o 
  -3   7   3       71.62       68.80      2.76 o 
  -2   7   3        5.22        5.03      0.46 o 
  -1   7   3      118.92      118.22      2.76 o 
   0   7   3      241.74      235.03      3.70 o 
   1   7   3       34.20       37.21      1.08 o 
   2   7   3       52.41       51.14      1.58 o 
   3   7   3       20.86       19.38      1.01 o 
   4   7   3       26.68       26.45      1.26 o 
   5   7   3        0.24        0.56      0.44 o 
   6   7   3       27.30       26.81      1.46 o 
   7   7   3        4.31        4.10      0.73 o 
  -7   8   3        1.10        2.65      1.15 o 
  -6   8   3       60.47       54.42      3.11 o 
  -5   8   3        1.28        1.61      0.92 o 
  -4   8   3       34.26       31.18      2.07 o 
  -3   8   3        6.74        5.92      0.69 o 
  -2   8   3      119.77      118.84      2.04 o 
  -1   8   3       23.64       23.01      0.93 o 
   0   8   3        0.23        0.06      0.41 o 
   1   8   3      217.06      202.77      2.83 o 
   2   8   3      299.70      298.55      7.36 o 
   3   8   3       24.47       24.89      1.26 o 
   4   8   3      188.99      194.35      3.70 o 
   5   8   3       14.10       16.05      1.84 o 
   6   8   3        1.03        2.74      0.69 o 
  -6   9   3        0.04        0.81      0.81 o 
  -5   9   3        0.97        0.00      0.81 o 
  -4   9   3       12.42        9.88      0.93 o 
  -3   9   3        1.01        1.65      0.52 o 
  -2   9   3        4.13        4.58      1.27 o 
  -1   9   3        0.81        0.75      0.41 o 
   0   9   3       71.13       70.16      2.15 o 
   1   9   3        2.08        2.20      0.44 o 
   2   9   3        0.00        0.72      0.44 o 
   3   9   3       50.45       43.55      1.71 o 
   4   9   3       23.80       23.97      1.34 o 
   5   9   3       15.15       16.09      1.18 o 
   6   9   3       17.46       18.92      1.73 o 
  -6  10   3        0.47        0.92      1.04 o 
  -5  10   3        0.12        0.23      0.69 o 
  -4  10   3        3.80        4.56      0.81 o 
  -3  10   3        2.46        2.68      0.75 o 
  -2  10   3        0.90        1.19      0.44 o 
  -1  10   3        0.01        0.02      0.44 o 
   0  10   3        1.24        0.70      0.37 o 
   1  10   3        0.28        0.31      0.30 o 
   2  10   3        3.80        2.51      0.52 o 
   3  10   3        0.40        0.17      0.86 o 
   4  10   3        2.07        2.65      0.61 o 
   5  10   3       17.04       15.23      1.18 o 
  -5  11   3       12.25       15.75      1.84 o 
  -4  11   3        5.64        5.98      0.89 o 
  -3  11   3        0.94       -0.06      1.09 o 
  -2  11   3        0.13       -0.17      0.63 o 
  -1  11   3       45.89       46.72      1.82 o 
   0  11   3        4.51        3.81      0.92 o 
   1  11   3       14.08       14.27      1.14 o 
   2  11   3       22.15       22.82      1.34 o 
   3  11   3        0.42        0.63      0.49 o 
   4  11   3        1.76        0.89      0.52 o 
  -4  12   3        3.34        4.21      0.81 o 
  -3  12   3        7.49        7.99      1.73 o 
  -2  12   3       12.50       10.29      0.97 o 
  -1  12   3        0.15        1.04      0.81 o 
   0  12   3        2.84        1.15      0.81 o 
   1  12   3        8.45        8.15      0.93 o 
   2  12   3        0.54        0.82      0.58 o 
   3  12   3        0.03        0.83      0.52 o 
  -2  13   3        5.49        4.83      1.15 o 
  -1  13   3        3.19        4.83      1.15 o 
   0  13   3       10.79        8.86      1.50 o 
   1  13   3        0.96        0.66      0.52 o 
   2  13   3        3.92        4.05      1.09 o 
  -1 -15   4        0.62        1.15      0.57 o 
   0 -15   4       49.63       63.36      2.44 o 
   1 -15   4        0.02        1.16      1.55 o 
   2 -15   4       43.32       48.67      3.11 o 
  -3 -14   4       16.31       21.74      2.19 o 
  -2 -14   4        0.69        1.27      0.81 o 
  -1 -14   4       11.45       11.54      0.86 o 
   0 -14   4        4.50        5.29      0.81 o 
   1 -14   4        3.96        4.03      0.73 o 
   2 -14   4       18.55       28.88      1.63 o 
   3 -14   4        1.18       -0.46      0.81 o 
   4 -14   4       12.23       11.85      1.73 o 
  -4 -13   4       15.63       12.66      1.73 o 
  -3 -13   4        0.31       -0.69      0.92 o 
  -2 -13   4        3.44        4.10      0.64 o 
  -1 -13   4        4.44        6.95      0.80 o 
   0 -13   4        5.35        4.82      0.69 o 
   1 -13   4        4.41        3.75      0.65 o 
   2 -13   4        3.46        2.99      0.61 o 
   3 -13   4        0.00       -0.40      0.63 o 
   4 -13   4        1.54        4.26      1.04 o 
   5 -13   4        2.42        1.61      0.92 o 
  -5 -12   4       12.55        9.66      1.50 o 
  -4 -12   4        6.42        7.82      1.50 o 
  -3 -12   4       23.17       24.05      2.07 o 
  -2 -12   4       26.25       25.31      1.33 o 
  -1 -12   4       35.43       36.57      1.41 o 
   0 -12   4       21.46       18.73      1.14 o 
   1 -12   4        5.16        7.42      0.81 o 
   2 -12   4        5.75        6.40      0.73 o 
   3 -12   4        2.43        2.63      0.69 o 
   4 -12   4        1.72        3.57      1.04 o 
   5 -12   4        0.85        1.61      0.81 o 
   6 -12   4        2.03        1.04      0.69 o 
  -6 -11   4        8.32       11.27      1.61 o 
  -5 -11   4       19.38       20.82      2.07 o 
  -4 -11   4       89.18       91.03      2.62 o 
  -3 -11   4       86.09       88.84      1.90 o 
  -2 -11   4       97.22       96.56      2.02 o 
  -1 -11   4       38.67       35.54      1.24 o 
   0 -11   4       13.02       12.20      0.89 o 
   1 -11   4        0.64        1.49      0.47 o 
   2 -11   4       17.79       15.71      1.06 o 
   3 -11   4       16.87       15.90      0.85 o 
   4 -11   4        2.53        2.37      0.55 o 
   5 -11   4        0.02       -0.81      0.81 o 
   6 -11   4        0.39       -0.35      0.81 o 
  -6 -10   4        7.26        7.59      1.50 o 
  -5 -10   4       32.25       38.89      2.65 o 
  -4 -10   4       26.69       26.34      1.41 o 
  -3 -10   4      161.70      155.31      2.55 o 
  -2 -10   4      422.40      406.63      5.58 o 
  -1 -10   4      189.05      184.93      2.27 o 
   0 -10   4      560.17      541.16      4.36 o 
   1 -10   4       78.72       68.98      2.93 o 
   2 -10   4       62.07       60.06      1.68 o 
   3 -10   4        2.41        0.78      0.38 o 
   4 -10   4        0.51        0.27      0.47 o 
   5 -10   4        3.88        4.14      0.92 o 
   6 -10   4        0.34        0.35      0.81 o 
   7 -10   4        0.00       -0.58      0.69 o 
  -7  -9   4        7.43        8.05      1.50 o 
  -6  -9   4      103.87      109.99      4.37 o 
  -5  -9   4        3.00        4.64      1.15 o 
  -4  -9   4       88.62       83.53      2.36 o 
  -3  -9   4       68.74       72.60      2.06 o 
  -2  -9   4       14.53       13.54      0.85 o 
  -1  -9   4      115.31      122.02      1.71 o 
   0  -9   4      457.14      435.26      5.21 o 
   1  -9   4       14.15       16.20      0.55 o 
   2  -9   4      741.00      757.34      5.27 o 
   3  -9   4       65.83       63.34      1.37 o 
   4  -9   4      174.01      176.89      3.37 o 
   5  -9   4       21.17       23.47      1.84 o 
   6  -9   4        1.39        2.53      0.92 o 
   7  -9   4        2.81        2.30      1.04 o 
  -7  -8   4        0.05        0.81      1.04 o 
  -6  -8   4       34.47       36.24      2.42 o 
  -5  -8   4       74.25       79.30      2.39 o 
  -4  -8   4       68.25       63.70      5.18 o 
  -3  -8   4        0.21        0.12      0.46 o 
  -2  -8   4       10.58       10.29      0.72 o 
  -1  -8   4       74.62       71.28      1.43 o 
   0  -8   4        2.26        2.19      0.17 o 
   1  -8   4      170.02      171.36      1.80 o 
   2  -8   4       98.48       98.10      1.42 o 
   3  -8   4        0.46        0.91      0.27 o 
   4  -8   4       65.21       66.83      2.42 o 
   5  -8   4        6.73        7.02      1.04 o 
   6  -8   4        5.06        5.87      1.04 o 
   7  -8   4        0.92        0.69      0.81 o 
   8  -8   4        0.41        1.50      0.92 o 
  -8  -7   4        5.07        5.75      1.27 o 
  -7  -7   4       33.40       33.82      2.53 o 
  -6  -7   4        1.19        2.07      0.81 o 
  -5  -7   4        0.11       -0.49      0.49 o 
  -4  -7   4       84.96       91.13      2.32 o 
  -3  -7   4      165.33      173.11      2.15 o 
  -2  -7   4        4.35        3.14      0.44 o 
  -1  -7   4       80.05       94.10      1.83 o 
   0  -7   4      659.16      641.10      4.19 o 
   1  -7   4        0.78       -0.01      0.17 o 
   2  -7   4      252.18      223.17      2.49 o 
   3  -7   4       11.09       10.51      0.69 o 
   4  -7   4      111.15      100.89      3.34 o 
   5  -7   4        0.02        0.12      0.41 o 
   6  -7   4       23.06       20.36      1.84 o 
   7  -7   4        7.20        7.59      1.27 o 
   8  -7   4        0.00        0.81      0.81 o 
  -8  -6   4        0.69        1.27      0.92 o 
  -7  -6   4        5.78        5.29      1.27 o 
  -6  -6   4        7.36        8.28      1.27 o 
  -5  -6   4      163.13      163.78      3.29 o 
  -4  -6   4       57.16       59.60      1.79 o 
  -3  -6   4      116.78      134.15      2.52 o 
  -2  -6   4       99.11       83.49      2.65 o 
  -1  -6   4      167.56      184.11      3.85 o 
   0  -6   4        0.35        0.47      0.09 o 
   1  -6   4       13.63       13.47      0.48 o 
   2  -6   4        0.42        0.35      0.24 o 
   3  -6   4       37.73       44.09      1.90 o 
   4  -6   4       12.04        8.83      0.73 o 
   5  -6   4       64.44       65.46      1.91 o 
   6  -6   4       28.89       27.84      2.07 o 
   7  -6   4        2.57        3.57      1.04 o 
   8  -6   4       17.30       19.33      1.96 o 
  -8  -5   4        0.86        0.92      0.81 o 
  -7  -5   4        6.92        9.09      1.38 o 
  -6  -5   4        6.38        6.00      1.09 o 
  -5  -5   4      121.57      128.81      5.41 o 
  -4  -5   4        8.76        8.87      0.38 o 
  -3  -5   4      527.17      539.14     11.56 o 
  -2  -5   4      203.87      199.66     13.00 o 
  -1  -5   4       69.83       72.40      1.17 o 
   0  -5   4       37.81       29.44      0.52 o 
   1  -5   4      112.50      100.78      1.52 o 
   2  -5   4       19.35       19.96      1.04 o 
   3  -5   4       77.01       74.02      1.67 o 
   4  -5   4       18.66       15.40      1.55 o 
   5  -5   4       13.26       13.50      0.85 o 
   6  -5   4        0.28       -0.12      0.81 o 
   7  -5   4       14.68       12.08      1.50 o 
   8  -5   4        0.06        0.35      0.81 o 
  -8  -4   4        1.62        3.22      0.92 o 
  -7  -4   4        9.67       10.35      1.38 o 
  -6  -4   4        8.23        9.72      0.66 o 
  -5  -4   4      125.12      119.49      1.96 o 
  -4  -4   4       38.50       39.03      0.74 o 
  -3  -4   4     1174.87     1227.25      6.99 o 
  -2  -4   4      206.18      228.38      2.22 o 
  -1  -4   4     1121.31     1185.79      9.68 o 
   0  -4   4       45.17       40.62      0.60 o 
   1  -4   4       38.10       42.79      1.32 o 
   2  -4   4       24.26       33.59      1.38 o 
   3  -4   4       10.93       15.14      1.04 o 
   4  -4   4        2.20        3.03      0.41 o 
   5  -4   4        4.53        4.18      0.52 o 
   6  -4   4       10.92        8.28      1.15 o 
   7  -4   4        0.62        1.27      0.81 o 
   8  -4   4        0.27       -0.69      0.69 o 
  -8  -3   4        4.26        3.91      1.04 o 
  -7  -3   4       48.49       43.03      2.01 o 
  -6  -3   4        0.22        0.40      0.30 o 
  -5  -3   4       53.88       53.35      1.86 o 
  -4  -3   4       85.14       74.48      1.37 o 
  -3  -3   4       11.35        9.72      0.32 o 
  -2  -3   4      215.65      216.89      2.10 o 
  -1  -3   4      656.90      682.28      5.98 o 
   0  -3   4       46.49       52.95      0.66 o 
   1  -3   4       36.08       29.35      2.13 o 
   2  -3   4      387.88      392.55      5.75 o 
   3  -3   4       11.71       10.90      0.61 o 
   4  -3   4      289.62      281.93      3.59 o 
   5  -3   4       29.13       31.52      1.84 o 
   6  -3   4        0.15        1.73      0.81 o 
   7  -3   4       17.07       18.18      1.73 o 
   8  -3   4        0.00        0.69      0.92 o 
  -9  -2   4        3.32        3.11      1.15 o 
  -8  -2   4        0.02        0.23      0.52 o 
  -7  -2   4        5.82        6.67      1.04 o 
  -6  -2   4        0.55        0.35      0.46 o 
  -5  -2   4       41.47       39.11      1.33 o 
  -4  -2   4       10.55        9.68      0.86 o 
  -3  -2   4        8.03        9.24      0.45 o 
  -2  -2   4     1537.76     1558.73      9.91 o 
  -1  -2   4        9.62        9.23      0.25 o 
   0  -2   4        0.12        0.41      0.12 o 
   1  -2   4      807.90      807.88      9.55 o 
   2  -2   4        0.15        0.81      0.35 o 
   3  -2   4       98.25       96.99      2.93 o 
   4  -2   4        3.94        3.35      0.40 o 
   5  -2   4       15.37       15.19      1.27 o 
   6  -2   4        8.91        9.66      1.27 o 
   7  -2   4        0.54        0.00      0.69 o 
   8  -2   4        0.32        0.92      0.92 o 
  -9  -1   4        0.21        0.00      0.69 o 
  -8  -1   4       20.77       17.26      1.73 o 
  -7  -1   4        1.32        1.04      0.69 o 
  -6  -1   4        7.08        5.98      0.92 o 
  -5  -1   4        5.79        5.94      0.57 o 
  -4  -1   4       13.95       17.45      1.15 o 
  -3  -1   4       18.75       17.27      0.69 o 
  -2  -1   4      121.60      119.31      2.65 o 
  -1  -1   4      285.61      315.45      2.13 o 
   0  -1   4     3676.35     3652.52    102.91 o 
   1  -1   4      423.83      393.47      5.41 o 
   2  -1   4      245.39      270.48      4.49 o 
   3  -1   4      406.79      397.77      4.06 o 
   4  -1   4        3.85        5.17      0.40 o 
   5  -1   4        1.28        1.04      0.58 o 
   6  -1   4        1.28        0.81      0.69 o 
   7  -1   4        0.95        1.84      0.92 o 
   8  -1   4        4.79        5.14      0.92 o 
  -9   0   4        0.83        0.23      0.81 o 
  -8   0   4       22.27       19.79      1.84 o 
  -7   0   4       27.50       23.70      1.84 o 
  -6   0   4      103.54      104.81      3.45 o 
  -5   0   4       61.98       63.94      1.96 o 
  -4   0   4      236.40      236.26      3.25 o 
  -3   0   4       21.56       20.15      0.81 o 
  -2   0   4      158.60      174.32      2.36 o 
  -1   0   4     1673.75     1679.72     10.47 o 
   0   0   4      146.83      153.43      1.83 o 
   1   0   4      510.80      470.09      6.33 o 
   2   0   4       51.99       45.97      1.14 o 
   3   0   4       48.79       45.20      0.84 o 
   4   0   4       22.90       23.30      0.64 o 
   5   0   4        1.29        1.09      0.41 o 
   6   0   4        1.87        3.37      1.61 o 
   7   0   4        0.87        1.78      0.57 o 
   8   0   4        0.31       -0.23      0.58 o 
  -8   1   4        0.28        0.46      0.81 o 
  -7   1   4        0.06       -0.69      0.81 o 
  -6   1   4       60.46       56.72      2.65 o 
  -5   1   4      156.92      155.55      2.88 o 
  -4   1   4      254.73      275.60      3.66 o 
  -3   1   4      751.23      769.35     21.34 o 
  -2   1   4      595.26      599.25     10.47 o 
  -1   1   4     1324.00     1339.97     13.52 o 
   0   1   4      244.36      298.24      2.95 o 
   1   1   4      235.48      264.28      3.39 o 
   2   1   4       25.35       22.66      1.27 o 
   3   1   4        9.23        8.89      0.61 o 
   4   1   4        9.30        8.69      0.65 o 
   5   1   4        2.48        2.26      0.49 o 
   6   1   4        2.82        1.90      0.52 o 
   7   1   4        0.16        0.14      0.44 o 
   8   1   4        3.91        2.28      1.61 o 
  -8   2   4        3.34        0.92      0.81 o 
  -7   2   4        4.99        3.80      1.04 o 
  -6   2   4        1.32        2.53      0.81 o 
  -5   2   4        4.72        6.33      1.04 o 
  -4   2   4      189.95      211.40      4.08 o 
  -3   2   4       19.14       30.55      0.97 o 
  -2   2   4      193.18      242.45      2.90 o 
  -1   2   4      280.60      320.51      3.28 o 
   0   2   4       19.96       17.29      0.61 o 
   1   2   4      421.77      448.76      4.17 o 
   2   2   4      271.57      300.35      7.36 o 
   3   2   4        3.71        4.32      0.69 o 
   4   2   4       11.10        9.00      0.54 o 
   5   2   4       58.80       57.24      1.79 o 
   6   2   4        1.21        0.58      0.49 o 
   7   2   4        0.94        0.02      0.39 o 
   8   2   4        1.89        1.82      0.48 o 
  -8   3   4        0.32        1.84      0.81 o 
  -7   3   4        4.37        4.95      1.15 o 
  -6   3   4       30.89       31.06      2.07 o 
  -5   3   4        0.75        1.61      0.69 o 
  -4   3   4        1.80        2.80      0.46 o 
  -3   3   4      171.60      168.21      2.49 o 
  -2   3   4      331.77      360.13      6.73 o 
  -1   3   4      212.23      234.46      2.23 o 
   0   3   4     1205.41     1272.14      8.36 o 
   1   3   4       52.99       52.92      0.94 o 
   2   3   4       93.24       95.68      2.82 o 
   3   3   4       91.54       96.19      1.93 o 
   4   3   4        0.03        0.06      0.33 o 
   5   3   4       42.75       42.06      2.93 o 
   6   3   4        7.47        7.43      0.64 o 
   7   3   4        1.37        1.46      0.42 o 
   8   3   4        2.41        3.07      0.55 o 
  -8   4   4       10.54       13.58      1.73 o 
  -7   4   4        1.77        2.30      1.04 o 
  -6   4   4        1.24        0.69      0.69 o 
  -5   4   4        5.81        7.02      1.04 o 
  -4   4   4      185.80      189.83      4.60 o 
  -3   4   4       22.38       23.41      0.92 o 
  -2   4   4       68.90       66.89      1.25 o 
  -1   4   4      177.98      192.19      2.40 o 
   0   4   4       50.14       57.51      1.03 o 
   1   4   4        9.52       14.54      0.53 o 
   2   4   4      415.19      435.56      5.18 o 
   3   4   4       17.06       18.27      0.88 o 
   4   4   4       21.34       19.54      0.97 o 
   5   4   4       15.69       16.83      1.01 o 
   6   4   4        6.42        7.15      1.55 o 
   7   4   4        4.19        4.65      0.73 o 
   8   4   4        0.16        0.13      0.52 o 
  -8   5   4       27.76       26.81      2.30 o 
  -7   5   4        0.05        1.96      1.04 o 
  -6   5   4       50.30       53.15      2.88 o 
  -5   5   4       34.85       33.71      2.19 o 
  -4   5   4        0.05        0.12      0.69 o 
  -3   5   4       41.79       39.93      1.38 o 
  -2   5   4      237.06      226.04      3.51 o 
  -1   5   4       17.12       18.54      0.48 o 
   0   5   4       16.34       17.92      0.68 o 
   1   5   4        0.17        0.44      0.24 o 
   2   5   4        0.65       -0.16      0.52 o 
   3   5   4       61.97       61.45      2.93 o 
   4   5   4        3.79        3.47      0.55 o 
   5   5   4        4.16        4.32      0.57 o 
   6   5   4        3.96        5.51      0.77 o 
   7   5   4        0.43        0.38      0.52 o 
  -7   6   4       19.75       22.78      2.19 o 
  -6   6   4      192.82      200.65      5.87 o 
  -5   6   4        0.82        1.61      1.04 o 
  -4   6   4      262.00      244.71      5.87 o 
  -3   6   4      148.85      139.56      2.67 o 
  -2   6   4        5.53        5.71      0.51 o 
  -1   6   4       68.68       66.00      1.84 o 
   0   6   4      187.86      179.67      2.88 o 
   1   6   4       23.02       23.60      0.81 o 
   2   6   4       44.50       42.93      1.61 o 
   3   6   4       11.94       11.16      0.77 o 
   4   6   4        1.05        0.81      0.44 o 
   5   6   4        2.28        2.04      1.38 o 
   6   6   4        2.31        1.36      0.55 o 
   7   6   4        1.03        0.87      0.55 o 
  -7   7   4        6.40        7.02      1.50 o 
  -6   7   4       91.24       96.41      4.03 o 
  -5   7   4       12.75       15.30      1.73 o 
  -4   7   4      435.61      436.15      8.40 o 
  -3   7   4        0.15        0.58      0.69 o 
  -2   7   4      423.94      413.51      5.62 o 
  -1   7   4      130.72      122.58      2.64 o 
   0   7   4        4.53        6.57      1.04 o 
   1   7   4       17.09       18.64      0.81 o 
   2   7   4        0.05        0.23      0.36 o 
   3   7   4       37.45       37.69      1.46 o 
   4   7   4        8.08        8.20      0.80 o 
   5   7   4        1.30        1.88      0.47 o 
   6   7   4        6.58        7.20      0.92 o 
   7   7   4        2.00        1.61      0.98 o 
  -7   8   4        0.87        1.15      1.04 o 
  -6   8   4        1.37        0.92      0.81 o 
  -5   8   4        2.80        0.69      0.81 o 
  -4   8   4       32.51       31.29      2.19 o 
  -3   8   4        8.72       12.02      0.72 o 
  -2   8   4      132.56      124.13      2.21 o 
  -1   8   4        0.32       -0.69      0.69 o 
   0   8   4       20.15       19.28      1.06 o 
   1   8   4       52.58       54.09      1.43 o 
   2   8   4       40.83       42.21      1.54 o 
   3   8   4       23.70       22.49      1.21 o 
   4   8   4       11.31       15.01      1.38 o 
   5   8   4       32.66       29.52      1.50 o 
   6   8   4       31.33       33.24      1.71 o 
  -6   9   4        0.20        1.50      0.81 o 
  -5   9   4        4.65        4.14      1.04 o 
  -4   9   4        5.58        5.56      0.81 o 
  -3   9   4        3.73        4.30      0.81 o 
  -2   9   4        0.74        0.60      0.35 o 
  -1   9   4        0.00        0.12      0.38 o 
   0   9   4       30.20       28.87      2.24 o 
   1   9   4        0.14        0.14      0.35 o 
   2   9   4        2.11        2.07      0.52 o 
   3   9   4        0.02        0.43      0.44 o 
   4   9   4       21.72       22.18      1.34 o 
   5   9   4        3.18        3.77      0.72 o 
  -5  10   4        8.56        8.63      0.98 o 
  -4  10   4        0.97        0.94      0.52 o 
  -3  10   4        8.08        8.24      0.89 o 
  -2  10   4        2.77        3.51      0.86 o 
  -1  10   4        4.36        6.20      0.77 o 
   0  10   4        2.10        2.25      0.61 o 
   1  10   4        1.49        1.67      0.57 o 
   2  10   4        4.70        5.45      0.69 o 
   3  10   4        0.42        0.92      0.81 o 
   4  10   4        2.75        3.53      0.66 o 
   5  10   4        0.55        0.42      0.52 o 
  -4  11   4       10.75       10.50      1.10 o 
  -3  11   4       29.51       32.26      1.67 o 
  -2  11   4        8.40        8.27      0.89 o 
  -1  11   4        8.07        9.61      0.93 o 
   0  11   4        1.69        0.98      0.52 o 
   1  11   4        1.16        0.59      0.52 o 
   2  11   4        1.65        1.50      0.52 o 
   3  11   4       14.05       14.27      1.73 o 
   4  11   4        1.35        1.38      0.92 o 
  -3  12   4        0.22        0.46      0.57 o 
  -2  12   4       11.64       11.32      1.05 o 
  -1  12   4        6.76        8.17      1.38 o 
   0  12   4        7.43        7.25      1.38 o 
   1  12   4        1.65        1.74      0.81 o 
   2  12   4        1.76        2.76      1.04 o 
  -1 -15   5       32.91       37.78      1.83 o 
   0 -15   5        0.27        1.37      0.61 o 
   1 -15   5        7.56        6.90      0.98 o 
   2 -15   5        9.46        9.54      1.10 o 
  -3 -14   5        3.62        5.98      1.38 o 
  -2 -14   5        7.56        5.64      1.27 o 
  -1 -14   5        4.27        3.81      0.59 o 
   0 -14   5        2.15        3.04      0.92 o 
   1 -14   5       19.29       20.64      1.34 o 
   2 -14   5        3.90        5.55      1.15 o 
   3 -14   5       14.88       17.00      1.44 o 
   4 -14   5        7.15        4.83      1.27 o 
  -4 -13   5        1.12        0.58      0.69 o 
  -3 -13   5        0.00        1.27      0.92 o 
  -2 -13   5        2.23        3.36      0.65 o 
  -1 -13   5        0.02       -0.19      0.37 o 
   0 -13   5       36.20       35.36      1.67 o 
   1 -13   5        4.40        6.15      0.77 o 
   2 -13   5        7.41        7.67      0.86 o 
   3 -13   5        0.00       -0.42      0.52 o 
   4 -13   5        2.39        3.50      0.69 o 
   5 -13   5        0.11        0.35      0.81 o 
  -5 -12   5        1.04       -0.46      0.92 o 
  -4 -12   5        1.94        3.23      0.66 o 
  -3 -12   5        0.66        0.66      0.44 o 
  -2 -12   5       31.86       30.32      1.46 o 
  -1 -12   5       35.84       33.67      1.34 o 
   0 -12   5       23.29       24.16      1.30 o 
   1 -12   5       77.86       75.74      2.32 o 
   2 -12   5       32.07       33.08      1.55 o 
   3 -12   5       41.03       44.87      3.85 o 
   4 -12   5       39.48       42.04      1.91 o 
   5 -12   5        0.13        0.00      0.58 o 
   6 -12   5        3.61        3.91      1.15 o 
  -6 -11   5        2.64        1.96      0.81 o 
  -5 -11   5        0.34        0.81      0.75 o 
  -4 -11   5        0.04       -0.09      0.49 o 
  -3 -11   5       12.20       12.67      0.77 o 
  -2 -11   5       17.85       17.50      0.86 o 
  -1 -11   5       62.22       62.30      1.32 o 
   0 -11   5      142.90      129.63      5.12 o 
   1 -11   5       25.55       27.96      2.88 o 
   2 -11   5      101.70       97.20      2.56 o 
   3 -11   5       15.34       14.99      1.28 o 
   4 -11   5        0.79        1.20      0.52 o 
   5 -11   5        3.52        5.64      0.92 o 
   6 -11   5        8.58        8.05      1.27 o 
  -6 -10   5       21.36       21.05      2.07 o 
  -5 -10   5        5.19        5.13      0.77 o 
  -4 -10   5       56.05       58.67      2.03 o 
  -3 -10   5       13.43       11.35      0.85 o 
  -2 -10   5        0.21       -0.35      0.36 o 
  -1 -10   5      237.64      230.93      3.68 o 
   0 -10   5       58.99       53.83      1.32 o 
   1 -10   5      425.47      409.98      4.15 o 
   2 -10   5      287.97      267.70      3.05 o 
   3 -10   5       48.97       43.36      1.32 o 
   4 -10   5      151.88      156.69      4.77 o 
   5 -10   5        3.99        2.86      0.69 o 
   6 -10   5       15.63       21.17      1.96 o 
   7 -10   5        0.00        2.07      1.04 o 
  -7  -9   5       10.50       11.97      1.73 o 
  -6  -9   5        5.69        2.76      1.04 o 
  -5  -9   5       11.17       12.60      1.10 o 
  -4  -9   5      216.07      223.73      4.02 o 
  -3  -9   5       17.10       20.07      1.14 o 
  -2  -9   5      653.62      641.87      7.42 o 
  -1  -9   5        0.66        0.93      0.32 o 
   0  -9   5       91.13       81.44      1.37 o 
   1  -9   5       83.39       84.16      1.25 o 
   2  -9   5       43.45       44.77      1.08 o 
   3  -9   5      196.62      191.42      2.59 o 
   4  -9   5      260.93      270.24      3.35 o 
   5  -9   5       24.03       21.62      1.90 o 
   6  -9   5       96.40      101.24      4.03 o 
   7  -9   5        3.29        4.37      1.15 o 
  -7  -8   5        0.31        1.73      0.92 o 
  -6  -8   5       40.10       41.98      1.83 o 
  -5  -8   5       15.32       14.67      1.06 o 
  -4  -8   5        8.73        7.77      0.73 o 
  -3  -8   5        2.45        2.76      0.49 o 
  -2  -8   5      168.67      172.02      4.77 o 
  -1  -8   5       45.16       53.92      1.29 o 
   0  -8   5      269.67      258.29      2.25 o 
   1  -8   5        4.45        4.51      0.33 o 
   2  -8   5        9.52        6.74      0.38 o 
   3  -8   5       34.85       35.56      1.27 o 
   4  -8   5       31.20       30.41      2.30 o 
   5  -8   5       35.18       38.24      2.65 o 
   6  -8   5       51.95       50.51      2.76 o 
   7  -8   5        2.37        4.37      1.15 o 
  -8  -7   5        0.49        1.04      1.04 o 
  -7  -7   5        2.66        2.19      1.04 o 
  -6  -7   5        7.77        5.91      0.77 o 
  -5  -7   5        5.30        6.71      0.77 o 
  -4  -7   5        6.31        5.59      0.65 o 
  -3  -7   5       53.96       56.83      1.71 o 
  -2  -7   5       46.85       39.41      1.30 o 
  -1  -7   5       79.67       81.97      3.05 o 
   0  -7   5       15.23       12.71      0.40 o 
   1  -7   5       16.36       21.90      0.68 o 
   2  -7   5       39.76       32.78      0.87 o 
   3  -7   5       23.26       20.27      0.79 o 
   4  -7   5       20.48       18.41      1.01 o 
   5  -7   5        0.11        0.17      0.44 o 
   6  -7   5       34.87       33.94      2.30 o 
   7  -7   5        0.03        0.81      0.69 o 
   8  -7   5       18.71       14.15      1.84 o 
  -8  -6   5        0.31        1.61      0.81 o 
  -7  -6   5       10.92       10.35      1.50 o 
  -6  -6   5        1.12        1.24      0.52 o 
  -5  -6   5        0.25        0.23      0.41 o 
  -4  -6   5        7.46        8.01      0.73 o 
  -3  -6   5      179.35      195.22      4.03 o 
  -2  -6   5       14.14       14.25      0.77 o 
  -1  -6   5      622.51      664.18      5.22 o 
   0  -6   5      118.71      126.73      1.68 o 
   1  -6   5       49.48       52.77      1.24 o 
   2  -6   5       23.04       24.30      1.90 o 
   3  -6   5       56.80       57.07      1.55 o 
   4  -6   5        0.27        0.40      0.33 o 
   5  -6   5        5.24        5.73      0.61 o 
   6  -6   5        7.89        7.82      1.15 o 
   7  -6   5        7.73       10.01      1.50 o 
   8  -6   5        0.73        1.04      0.92 o 
  -8  -5   5        0.00        0.46      0.69 o 
  -7  -5   5        1.78        0.58      0.69 o 
  -6  -5   5        0.04       -0.12      0.41 o 
  -5  -5   5       10.17       12.16      0.93 o 
  -4  -5   5        0.76        1.27      0.26 o 
  -3  -5   5       94.17      104.92      1.45 o 
  -2  -5   5        7.80        8.38      0.38 o 
  -1  -5   5     1439.08     1582.21     12.81 o 
   0  -5   5        1.60        3.76      0.28 o 
   1  -5   5      560.35      608.96      4.55 o 
   2  -5   5        1.34        1.96      0.46 o 
   3  -5   5        0.93        0.46      0.35 o 
   4  -5   5       17.67       17.82      0.93 o 
   5  -5   5        0.00       -0.47      0.47 o 
   6  -5   5        4.64        5.75      1.04 o 
   7  -5   5        0.03       -0.35      0.81 o 
   8  -5   5        5.03        4.14      1.15 o 
  -8  -4   5        7.27        9.78      1.50 o 
  -7  -4   5        4.18        6.10      1.15 o 
  -6  -4   5        0.14        0.34      0.32 o 
  -5  -4   5       86.71       85.42      2.73 o 
  -4  -4   5        1.66        1.70      0.26 o 
  -3  -4   5       18.53       19.60      0.64 o 
  -2  -4   5       89.49       77.94      1.14 o 
  -1  -4   5      582.19      675.85      6.01 o 
   0  -4   5      178.63      191.79      1.64 o 
   1  -4   5     3672.86     3608.31     26.72 o 
   2  -4   5       68.72       66.73      2.07 o 
   3  -4   5      298.61      318.28      3.90 o 
   4  -4   5       21.54       16.99      0.85 o 
   5  -4   5        0.49        0.67      0.46 o 
   6  -4   5       16.94       17.95      1.61 o 
   7  -4   5        6.49        5.41      1.15 o 
   8  -4   5        0.94        2.19      1.04 o 
  -8  -3   5        1.15        2.07      0.92 o 
  -7  -3   5        4.65        4.32      0.81 o 
  -6  -3   5        9.70        8.53      0.64 o 
  -5  -3   5        2.75        2.52      0.39 o 
  -4  -3   5       12.02       13.92      0.62 o 
  -3  -3   5      271.35      310.41      3.58 o 
  -2  -3   5      170.86      191.93      2.59 o 
  -1  -3   5      568.66      621.82      3.76 o 
   0  -3   5       33.44       32.75      0.51 o 
   1  -3   5      229.19      201.60      2.60 o 
   2  -3   5        0.67       -0.12      0.35 o 
   3  -3   5      355.34      361.18      4.09 o 
   4  -3   5       63.05       59.65      1.49 o 
   5  -3   5       37.85       36.59      1.27 o 
   6  -3   5        6.87        6.90      1.15 o 
   7  -3   5        2.33        3.22      0.92 o 
   8  -3   5        2.76        1.73      1.04 o 
  -8  -2   5       12.31       13.50      1.13 o 
  -7  -2   5       11.37       11.39      1.27 o 
  -6  -2   5       49.48       48.82      1.62 o 
  -5  -2   5       60.22       61.44      1.70 o 
  -4  -2   5       93.55       83.09      1.82 o 
  -3  -2   5       80.50       78.34      1.30 o 
  -2  -2   5       82.41       64.67      1.78 o 
  -1  -2   5       84.74       58.58      0.72 o 
   0  -2   5       60.68       52.33      2.01 o 
   1  -2   5        3.92        3.22      0.46 o 
   2  -2   5       90.04       80.88      2.30 o 
   3  -2   5        2.54        1.73      0.46 o 
   4  -2   5        1.30        1.81      0.30 o 
   5  -2   5        6.35        7.54      0.57 o 
   6  -2   5        2.14        1.84      0.81 o 
   7  -2   5        0.75        0.23      0.69 o 
   8  -2   5        0.81        1.04      0.92 o 
  -8  -1   5        0.03        0.92      0.81 o 
  -7  -1   5        0.65        0.46      0.69 o 
  -6  -1   5       24.14       23.13      2.24 o 
  -5  -1   5        1.05        1.94      0.86 o 
  -4  -1   5       27.89       34.71      1.18 o 
  -3  -1   5        5.44        7.12      0.52 o 
  -2  -1   5      272.25      304.78      3.88 o 
  -1  -1   5      150.42      142.61      1.61 o 
   0  -1   5      193.90      200.45      3.16 o 
   1  -1   5      545.43      526.47      7.02 o 
   2  -1   5      890.82      835.12     11.45 o 
   3  -1   5      217.17      216.67      9.20 o 
   4  -1   5       75.05       71.05      1.73 o 
   5  -1   5       78.40       75.93      2.88 o 
   6  -1   5        0.05       -0.81      0.81 o 
   7  -1   5        4.58        4.58      0.73 o 
   8  -1   5        0.65        0.51      0.61 o 
  -8   0   5        0.76        0.81      0.69 o 
  -7   0   5        9.70        9.43      1.27 o 
  -6   0   5        0.00       -0.06      0.41 o 
  -5   0   5        9.21       10.13      0.73 o 
  -4   0   5      208.51      225.84      3.34 o 
  -3   0   5       82.74       89.04      2.13 o 
  -2   0   5      511.93      582.84      8.17 o 
  -1   0   5       36.63       49.56      0.90 o 
   0   0   5      271.31      317.04      3.78 o 
   1   0   5      148.31      146.80      2.99 o 
   2   0   5      268.19      274.85      4.83 o 
   3   0   5      250.77      243.05      3.42 o 
   4   0   5        7.71        6.06      0.36 o 
   5   0   5       13.10       12.43      0.89 o 
   6   0   5        0.45        1.27      0.49 o 
   7   0   5        4.40        4.20      0.65 o 
   8   0   5        0.11        0.00      0.52 o 
  -8   1   5        6.62        4.26      1.04 o 
  -7   1   5        4.27        5.06      1.04 o 
  -6   1   5        9.40        8.05      1.15 o 
  -5   1   5        0.19        0.44      0.40 o 
  -4   1   5        0.00        0.20      0.30 o 
  -3   1   5      141.56      122.42      2.15 o 
  -2   1   5      746.85      830.56      7.32 o 
  -1   1   5      654.17      633.87      5.03 o 
   0   1   5     1561.57     1746.35     10.91 o 
   1   1   5      438.17      450.22      4.09 o 
   2   1   5       34.63       36.66      1.90 o 
   3   1   5       83.01       73.86      2.53 o 
   4   1   5       88.94       89.19      2.59 o 
   5   1   5        5.50        3.68      0.61 o 
   6   1   5        0.03       -0.22      0.52 o 
   7   1   5        0.19        0.05      0.52 o 
   8   1   5        0.50       -0.16      0.75 o 
  -8   2   5        0.87        0.00      0.92 o 
  -7   2   5        5.69        4.26      1.04 o 
  -6   2   5        2.63        2.65      0.92 o 
  -5   2   5       46.73       40.64      1.46 o 
  -4   2   5        1.37        1.40      0.36 o 
  -3   2   5      198.93      191.37      4.08 o 
  -2   2   5        4.53        4.14      0.30 o 
  -1   2   5       71.68       87.44      1.38 o 
   0   2   5      141.25      168.46      2.70 o 
   1   2   5      201.91      235.96      2.62 o 
   2   2   5      577.65      635.13     10.30 o 
   3   2   5      144.76      141.02      2.37 o 
   4   2   5        0.99        1.38      0.38 o 
   5   2   5        1.63        1.43      0.44 o 
   6   2   5       12.25        9.81      0.71 o 
   7   2   5        0.24        0.44      0.44 o 
   8   2   5        1.00        0.54      0.47 o 
  -8   3   5        0.68        0.12      0.69 o 
  -7   3   5        1.53        0.81      0.92 o 
  -6   3   5        0.08       -0.35      0.69 o 
  -5   3   5       10.65        9.80      0.72 o 
  -4   3   5       34.03       34.27      1.19 o 
  -3   3   5       23.05       28.43      0.85 o 
  -2   3   5       56.19       61.74      1.15 o 
  -1   3   5       78.87       89.25      1.53 o 
   0   3   5       23.86       28.78      0.72 o 
   1   3   5      425.78      437.24      3.63 o 
   2   3   5       86.71       85.64      1.66 o 
   3   3   5      112.69      122.06      2.24 o 
   4   3   5      325.35      333.89      4.45 o 
   5   3   5        6.85        5.66      0.65 o 
   6   3   5        4.47        4.21      0.72 o 
   7   3   5       13.49       15.42      1.18 o 
   8   3   5        1.31        0.79      0.52 o 
  -8   4   5        2.02        3.68      1.15 o 
  -7   4   5       35.21       40.84      2.65 o 
  -6   4   5        9.01       11.50      1.38 o 
  -5   4   5       23.82       26.12      1.84 o 
  -4   4   5       12.09       12.73      0.81 o 
  -3   4   5        7.89        8.63      0.49 o 
  -2   4   5        5.21        5.82      0.37 o 
  -1   4   5       15.68       15.81      0.51 o 
   0   4   5      151.67      148.05      1.87 o 
   1   4   5       66.21       61.01      1.15 o 
   2   4   5       69.39       71.33      2.70 o 
   3   4   5       65.58       66.41      1.69 o 
   4   4   5        0.73        0.83      0.46 o 
   5   4   5       32.91       32.59      1.38 o 
   6   4   5       30.97       30.09      1.50 o 
   7   4   5        3.82        3.16      0.65 o 
  -8   5   5        8.34       10.24      1.61 o 
  -7   5   5       27.55       30.26      2.42 o 
  -6   5   5       40.83       43.03      2.65 o 
  -5   5   5       56.24       62.24      2.99 o 
  -4   5   5       90.48       89.62      3.34 o 
  -3   5   5        4.95        4.71      0.81 o 
  -2   5   5       90.32       88.62      1.68 o 
  -1   5   5      178.09      160.03      1.91 o 
   0   5   5       11.46       11.01      0.52 o 
   1   5   5       24.28       23.43      0.76 o 
   2   5   5       27.07       26.37      1.27 o 
   3   5   5       13.40       11.24      0.74 o 
   4   5   5       16.54       17.62      1.00 o 
   5   5   5        9.39        9.20      0.85 o 
   6   5   5        1.09        0.56      0.75 o 
   7   5   5        0.51        0.39      0.58 o 
  -7   6   5        0.80        0.92      0.92 o 
  -6   6   5       28.84       29.34      2.19 o 
  -5   6   5       27.45       29.45      2.19 o 
  -4   6   5      337.43      318.69      7.02 o 
  -3   6   5       35.24       33.94      2.19 o 
  -2   6   5      775.75      768.51      7.93 o 
  -1   6   5        9.97       10.73      0.85 o 
   0   6   5      297.73      296.16      4.83 o 
   1   6   5      146.51      133.40      2.06 o 
   2   6   5      114.92      115.93      5.46 o 
   3   6   5       44.07       46.15      1.78 o 
   4   6   5       41.77       41.01      1.60 o 
   5   6   5       16.70       16.70      1.10 o 
   6   6   5        1.88        2.01      0.61 o 
   7   6   5        0.17       -0.16      0.86 o 
  -7   7   5        1.82        1.73      0.92 o 
  -6   7   5        0.64       -0.58      1.04 o 
  -5   7   5        0.04        0.23      0.69 o 
  -4   7   5        7.18        6.33      1.15 o 
  -3   7   5        7.17        6.03      0.77 o 
  -2   7   5      381.24      361.84      4.74 o 
  -1   7   5        1.15        0.69      0.49 o 
   0   7   5      968.53      924.80      9.43 o 
   1   7   5        1.83        3.71      0.47 o 
   2   7   5      231.88      225.74      4.14 o 
   3   7   5       11.21       11.95      1.09 o 
   4   7   5       26.82       29.05      1.41 o 
   5   7   5        7.79        8.33      0.88 o 
   6   7   5        5.09        5.22      0.85 o 
  -6   8   5        1.40       -0.92      0.92 o 
  -5   8   5        0.32       -0.92      0.92 o 
  -4   8   5        0.89       -0.07      0.46 o 
  -3   8   5        7.10        7.49      0.64 o 
  -2   8   5        9.89        8.47      0.64 o 
  -1   8   5        7.60        8.12      0.98 o 
   0   8   5        9.38        6.62      0.65 o 
   1   8   5        0.26       -0.92      0.92 o 
   2   8   5      143.77      136.96      2.90 o 
   3   8   5        8.09        8.78      0.85 o 
   4   8   5       14.17       12.59      1.27 o 
   5   8   5        3.55        3.80      1.04 o 
   6   8   5        3.43        4.60      1.27 o 
  -6   9   5        1.05        0.12      0.92 o 
  -5   9   5        0.13       -0.17      0.86 o 
  -4   9   5        4.41        4.28      0.73 o 
  -3   9   5       17.05       19.81      2.76 o 
  -2   9   5        3.47        4.23      0.52 o 
  -1   9   5        0.32        1.15      0.40 o 
   0   9   5        1.80        1.38      0.49 o 
   1   9   5        0.00       -0.40      1.04 o 
   2   9   5        1.50        1.50      0.69 o 
   3   9   5        0.11        0.23      0.69 o 
   4   9   5       10.13        9.20      1.38 o 
   5   9   5        0.54        1.73      1.04 o 
  -5  10   5        7.93       10.32      1.10 o 
  -4  10   5        0.03        1.23      0.55 o 
  -3  10   5        0.06        0.81      0.63 o 
  -2  10   5        3.71        3.05      0.69 o 
  -1  10   5       46.91       52.24      1.99 o 
   0  10   5        2.89        2.07      0.57 o 
   1  10   5       14.68       18.39      1.26 o 
   2  10   5        0.11       -0.69      0.69 o 
   3  10   5        0.14        0.69      0.69 o 
   4  10   5        0.45        1.50      0.92 o 
  -4  11   5       11.79       12.10      1.18 o 
  -3  11   5       12.07       13.74      1.18 o 
  -2  11   5        7.31        7.35      0.98 o 
  -1  11   5        0.51        0.47      0.47 o 
   0  11   5        3.51        3.94      0.73 o 
   1  11   5       26.44       25.84      1.55 o 
   2  11   5        2.45        2.53      1.04 o 
   3  11   5        5.49        5.29      1.15 o 
  -2  12   5       25.98       27.26      1.62 o 
  -1  12   5       13.33       13.35      1.73 o 
   0  12   5       24.65       30.30      1.75 o 
   1  12   5        0.81        1.33      0.98 o 
  -1 -15   6        1.47        1.22      1.15 o 
   0 -15   6        0.13       -0.18      0.92 o 
   1 -15   6       32.34       34.44      1.83 o 
   2 -15   6        0.20        1.78      1.32 o 
  -3 -14   6        9.72       10.70      1.61 o 
  -2 -14   6        4.59        5.92      0.80 o 
  -1 -14   6       20.74       21.04      1.12 o 
   0 -14   6        1.13       -0.04      0.52 o 
   1 -14   6        7.28        9.20      0.93 o 
   2 -14   6        2.40        3.31      0.72 o 
   3 -14   6       10.38       11.18      1.10 o 
   4 -14   6        0.10        0.31      0.61 o 
  -4 -13   6        0.84        2.30      1.04 o 
  -3 -13   6        0.42        0.69      0.81 o 
  -2 -13   6        2.84        2.90      0.61 o 
  -1 -13   6        0.43        0.51      0.44 o 
   0 -13   6        5.88        7.03      0.92 o 
   1 -13   6        0.07        0.40      0.49 o 
   2 -13   6        9.45        7.30      0.88 o 
   3 -13   6        0.41        1.39      0.61 o 
   4 -13   6       12.29        9.37      1.01 o 
   5 -13   6        0.74        0.69      0.81 o 
  -5 -12   6        0.03       -0.36      0.92 o 
  -4 -12   6        1.67        2.27      0.61 o 
  -3 -12   6       18.32       16.95      0.92 o 
  -2 -12   6        0.08        0.23      0.32 o 
  -1 -12   6       16.31       18.30      0.97 o 
   0 -12   6       23.95       24.18      1.29 o 
   1 -12   6       23.97       21.72      1.22 o 
   2 -12   6       40.39       35.43      1.58 o 
   3 -12   6       50.98       56.53      2.11 o 
   4 -12   6        0.01        0.76      0.61 o 
   5 -12   6       21.44       23.40      1.41 o 
  -6 -11   6        0.37       -0.35      0.92 o 
  -5 -11   6       18.53       19.83      1.34 o 
  -4 -11   6        0.00       -0.17      0.81 o 
  -3 -11   6        1.25        2.04      0.49 o 
  -2 -11   6       19.29       19.36      1.50 o 
  -1 -11   6        1.08        0.07      0.28 o 
   0 -11   6        2.40        1.63      0.35 o 
   1 -11   6        0.52        0.22      0.38 o 
   2 -11   6       28.94       27.69      1.38 o 
   3 -11   6       27.78       30.01      1.46 o 
   4 -11   6      106.19      103.27      2.21 o 
   5 -11   6       15.13       14.95      1.14 o 
   6 -11   6       21.80       22.89      2.07 o 
  -6 -10   6        0.05        0.00      0.69 o 
  -5 -10   6       14.52       12.61      1.10 o 
  -4 -10   6        8.25        6.87      0.98 o 
  -3 -10   6       23.19       25.22      1.29 o 
  -2 -10   6       23.56       22.14      1.16 o 
  -1 -10   6       14.01       13.45      0.72 o 
   0 -10   6       87.72       88.22      1.53 o 
   1 -10   6       96.87       98.12      1.82 o 
   2 -10   6       14.76       13.25      0.72 o 
   3 -10   6      115.68      108.35      2.82 o 
   4 -10   6       23.13       18.93      1.55 o 
   5 -10   6       64.98       63.79      2.15 o 
   6 -10   6       82.15       85.48      3.80 o 
   7 -10   6        6.46        5.75      1.27 o 
  -7  -9   6        6.37        7.25      1.50 o 
  -6  -9   6       40.36       41.13      3.05 o 
  -5  -9   6        2.50        3.33      0.69 o 
  -4  -9   6       15.27       16.76      1.44 o 
  -3  -9   6       90.47       79.28      2.24 o 
  -2  -9   6       80.57       79.74      4.66 o 
  -1  -9   6        1.51        0.82      0.28 o 
   0  -9   6      578.97      568.94      5.13 o 
   1  -9   6        9.93       12.83      0.51 o 
   2  -9   6      333.31      326.26      3.06 o 
   3  -9   6        5.70        5.41      0.50 o 
   4  -9   6       24.67       23.38      0.97 o 
   5  -9   6       52.95       44.87      1.79 o 
   6  -9   6       24.92       26.69      2.07 o 
   7  -9   6       24.19       28.88      2.42 o 
  -7  -8   6       14.47       13.00      1.73 o 
  -6  -8   6        1.48        3.16      0.81 o 
  -5  -8   6       51.67       48.65      1.91 o 
  -4  -8   6      187.06      187.17      3.62 o 
  -3  -8   6        2.12        1.50      0.75 o 
  -2  -8   6      171.40      165.90      3.51 o 
  -1  -8   6      112.66      119.41      1.92 o 
   0  -8   6        0.29        0.06      0.34 o 
   1  -8   6       30.53       33.07      0.85 o 
   2  -8   6      252.60      255.90      2.54 o 
   3  -8   6       17.55       21.36      0.86 o 
   4  -8   6       55.34       47.98      1.67 o 
   5  -8   6        0.22        0.09      0.86 o 
   6  -8   6        5.26        5.99      0.80 o 
   7  -8   6       11.50       10.47      1.50 o 
  -7  -7   6        9.93       13.46      1.73 o 
  -6  -7   6        3.85        3.11      0.65 o 
  -5  -7   6        1.92        2.43      0.57 o 
  -4  -7   6       17.71       19.47      1.14 o 
  -3  -7   6       36.11       31.00      2.65 o 
  -2  -7   6       50.01       45.79      1.46 o 
  -1  -7   6        9.08       11.87      0.54 o 
   0  -7   6       95.50       86.16      2.23 o 
   1  -7   6       96.31       99.53      3.05 o 
   2  -7   6       11.21       13.12      0.69 o 
   3  -7   6       36.21       37.21      1.08 o 
   4  -7   6       15.86       17.32      0.98 o 
   5  -7   6       14.67       13.32      0.97 o 
   6  -7   6        0.01        0.88      0.47 o 
   7  -7   6        0.48        0.81      1.04 o 
   8  -7   6        0.00        0.92      1.15 o 
  -8  -6   6        2.98        2.42      0.92 o 
  -7  -6   6        0.06        0.40      0.57 o 
  -6  -6   6        7.92        8.67      0.89 o 
  -5  -6   6        3.20        3.35      0.57 o 
  -4  -6   6        0.25       -0.12      0.41 o 
  -3  -6   6        7.33        7.23      0.61 o 
  -2  -6   6        1.41        1.57      0.19 o 
  -1  -6   6       14.29       12.88      4.66 o 
   0  -6   6       50.24       47.93      0.98 o 
   1  -6   6      428.45      475.48      3.28 o 
   2  -6   6      135.01      134.21      2.36 o 
   3  -6   6      348.86      377.51      4.68 o 
   4  -6   6        1.61        1.66      0.44 o 
   5  -6   6       12.92       12.93      0.88 o 
   6  -6   6        7.51        9.53      0.88 o 
   7  -6   6        2.32        3.22      1.04 o 
   8  -6   6        0.92        2.30      1.04 o 
  -8  -5   6        0.69        0.81      0.81 o 
  -7  -5   6       11.12        8.90      0.93 o 
  -6  -5   6       10.01       12.37      1.01 o 
  -5  -5   6        0.32        0.40      0.44 o 
  -4  -5   6       18.20       17.11      0.67 o 
  -3  -5   6       11.56       13.72      0.59 o 
  -2  -5   6        1.19        1.59      0.33 o 
  -1  -5   6        3.37        3.62      0.40 o 
   0  -5   6        0.10        0.65      0.20 o 
   1  -5   6       30.67       48.71      0.91 o 
   2  -5   6       39.78       49.49      1.34 o 
   3  -5   6      461.04      480.53      5.46 o 
   4  -5   6       15.47       12.96      0.85 o 
   5  -5   6       78.26       77.77      2.24 o 
   6  -5   6        1.39        0.68      0.46 o 
   7  -5   6        1.82        2.53      0.92 o 
   8  -5   6        1.89        0.69      0.92 o 
  -8  -4   6        2.26        2.07      0.92 o 
  -7  -4   6        0.01       -0.53      0.86 o 
  -6  -4   6        8.07        9.28      1.38 o 
  -5  -4   6       16.96       15.95      0.76 o 
  -4  -4   6       88.85       93.10      1.62 o 
  -3  -4   6       57.25       63.71      1.18 o 
  -2  -4   6       28.56       26.93      0.97 o 
  -1  -4   6      281.97      334.42      2.67 o 
   0  -4   6       26.23       25.04      0.52 o 
   1  -4   6       77.24       71.10      2.30 o 
   2  -4   6        0.50        0.00      0.35 o 
   3  -4   6      269.14      292.22      5.52 o 
   4  -4   6       89.57       83.94      1.93 o 
   5  -4   6      240.58      235.04      3.62 o 
   6  -4   6        1.07        0.58      0.58 o 
   7  -4   6       13.44       15.76      1.73 o 
   8  -4   6        0.86        1.27      1.04 o 
  -8  -3   6        3.07        3.45      1.04 o 
  -7  -3   6        0.96        0.61      0.52 o 
  -6  -3   6       40.64       40.91      1.27 o 
  -5  -3   6       28.54       28.28      0.96 o 
  -4  -3   6       14.60       16.31      0.68 o 
  -3  -3   6      177.09      190.61      2.25 o 
  -2  -3   6      169.40      183.37      2.62 o 
  -1  -3   6       36.86       41.63      0.71 o 
   0  -3   6      311.98      365.04      3.09 o 
   1  -3   6      802.45      764.50     10.58 o 
   2  -3   6        0.11        0.00      0.35 o 
   3  -3   6      188.32      204.44      4.37 o 
   4  -3   6       11.29       11.89      0.74 o 
   5  -3   6       12.97       11.55      0.74 o 
   6  -3   6        0.25        0.35      0.81 o 
   7  -3   6       37.16       33.13      2.42 o 
   8  -3   6        0.42        0.81      0.81 o 
  -8  -2   6        7.02        6.79      1.27 o 
  -7  -2   6       12.57       11.60      1.09 o 
  -6  -2   6        1.89        1.62      0.40 o 
  -5  -2   6        1.44        1.06      0.30 o 
  -4  -2   6      336.08      337.69      3.49 o 
  -3  -2   6       69.69       76.94      2.28 o 
  -2  -2   6      631.39      618.67      5.83 o 
  -1  -2   6     1484.78     1563.59      9.28 o 
   0  -2   6      232.87      218.78      2.65 o 
   1  -2   6      135.16      144.07      4.08 o 
   2  -2   6       56.99       78.00      2.30 o 
   3  -2   6        0.01       -0.35      0.46 o 
   4  -2   6       11.77       12.21      1.32 o 
   5  -2   6       12.99       13.81      1.38 o 
   6  -2   6        0.02       -0.58      0.69 o 
   7  -2   6        2.37        3.69      1.67 o 
   8  -2   6        0.40        0.35      1.15 o 
  -8  -1   6        0.84        0.81      0.69 o 
  -7  -1   6        5.16        4.37      0.81 o 
  -6  -1   6        0.00       -0.16      0.92 o 
  -5  -1   6        3.23        2.45      0.44 o 
  -4  -1   6       86.96       80.17      3.68 o 
  -3  -1   6        0.16        0.29      0.24 o 
  -2  -1   6       40.97       61.40      1.10 o 
  -1  -1   6      114.98      114.45      1.15 o 
   0  -1   6      515.10      623.12     17.83 o 
   1  -1   6       43.35       43.49      1.61 o 
   2  -1   6      485.56      476.30      7.25 o 
   3  -1   6        2.66        4.09      0.86 o 
   4  -1   6        2.67        1.96      0.27 o 
   5  -1   6       40.80       38.14      2.13 o 
   6  -1   6       14.73       16.69      1.14 o 
   7  -1   6        4.59        5.53      1.15 o 
   8  -1   6        0.00       -0.17      0.57 o 
  -8   0   6        3.30        2.53      1.04 o 
  -7   0   6        0.82        1.61      0.81 o 
  -6   0   6        1.08        0.77      0.44 o 
  -5   0   6       15.94       13.66      0.89 o 
  -4   0   6        1.35        1.54      0.40 o 
  -3   0   6        0.29        0.23      0.46 o 
  -2   0   6        1.66        1.54      0.24 o 
  -1   0   6       40.67       47.13      0.68 o 
   0   0   6      257.32      287.89      3.33 o 
   1   0   6      185.93      186.38     15.24 o 
   2   0   6      520.62      558.68      8.28 o 
   3   0   6       24.02       27.73      1.61 o 
   4   0   6       11.53       11.11      1.44 o 
   5   0   6        1.37        1.78      0.49 o 
   6   0   6       20.31       20.44      1.22 o 
   7   0   6        3.84        1.50      1.04 o 
   8   0   6        0.66       -0.58      0.92 o 
  -8   1   6        2.24        1.50      0.81 o 
  -7   1   6        8.55       10.58      1.38 o 
  -6   1   6       34.60       36.66      1.50 o 
  -5   1   6       10.99       11.85      0.81 o 
  -4   1   6        2.00        2.85      0.44 o 
  -3   1   6        3.31        1.97      0.92 o 
  -2   1   6        4.08        3.21      0.28 o 
  -1   1   6       29.06       34.97      0.91 o 
   0   1   6       40.41       52.68      0.95 o 
   1   1   6      171.86      171.66      6.16 o 
   2   1   6      132.53      153.03      2.15 o 
   3   1   6      225.20      233.89      4.72 o 
   4   1   6      317.76      325.13      6.56 o 
   5   1   6       68.90       70.18      2.99 o 
   6   1   6        5.79        5.85      0.77 o 
   7   1   6        1.44        1.72      0.61 o 
   8   1   6        3.13        2.29      0.54 o 
  -8   2   6        3.67        3.45      1.04 o 
  -7   2   6        0.83        0.92      0.92 o 
  -6   2   6        5.32        3.44      0.55 o 
  -5   2   6        2.27        2.08      0.44 o 
  -4   2   6       13.53       15.90      1.32 o 
  -3   2   6       55.78       55.41      1.23 o 
  -2   2   6       84.84       90.52      1.47 o 
  -1   2   6       42.06       49.00      0.94 o 
   0   2   6       15.65       12.01      0.81 o 
   1   2   6      329.72      335.15      3.38 o 
   2   2   6        1.75        2.38      0.31 o 
   3   2   6       14.47       13.88      0.74 o 
   4   2   6        2.24        3.03      0.46 o 
   5   2   6       79.88       78.47      2.10 o 
   6   2   6       46.28       44.61      1.70 o 
   7   2   6       27.03       26.85      1.46 o 
   8   2   6        1.18        0.83      0.61 o 
  -8   3   6        0.45        1.84      1.04 o 
  -7   3   6        4.92        5.98      1.15 o 
  -6   3   6        1.97        1.50      0.81 o 
  -5   3   6       27.58       24.75      1.16 o 
  -4   3   6        0.87        0.79      0.30 o 
  -3   3   6       55.30       52.97      1.89 o 
  -2   3   6       12.88       11.88      0.56 o 
  -1   3   6       38.14       43.68      0.94 o 
   0   3   6        0.31        0.69      0.20 o 
   1   3   6        4.72        2.03      0.23 o 
   2   3   6        0.07        0.54      0.21 o 
   3   3   6        0.91        0.55      0.35 o 
   4   3   6        1.57        1.32      0.38 o 
   5   3   6       15.46       15.84      1.01 o 
   6   3   6        8.23        8.03      1.50 o 
   7   3   6       13.22       10.48      1.00 o 
  -7   4   6        1.13       -0.58      0.81 o 
  -6   4   6        5.08        6.67      1.27 o 
  -5   4   6       79.63       75.93      3.22 o 
  -4   4   6       23.69       27.38      1.96 o 
  -3   4   6      145.42      143.38      2.08 o 
  -2   4   6       23.07       23.25      0.65 o 
  -1   4   6      291.62      302.57      2.99 o 
   0   4   6       13.12       11.14      0.52 o 
   1   4   6       21.86       22.63      0.71 o 
   2   4   6       74.56       81.84      2.13 o 
   3   4   6        0.01       -0.23      0.52 o 
   4   4   6       42.01       43.42      2.24 o 
   5   4   6        5.31        4.78      0.61 o 
   6   4   6        6.85        6.35      0.92 o 
   7   4   6        4.37        2.57      1.32 o 
  -7   5   6       11.10       13.46      1.73 o 
  -6   5   6       37.32       41.65      2.65 o 
  -5   5   6        0.00        0.23      0.81 o 
  -4   5   6       22.65       21.63      1.73 o 
  -3   5   6       90.37       88.80      2.28 o 
  -2   5   6      108.08      109.43      1.97 o 
  -1   5   6       17.14       16.35      0.88 o 
   0   5   6      215.94      211.29      2.70 o 
   1   5   6       10.21        8.32      0.86 o 
   2   5   6      153.69      158.94      3.39 o 
   3   5   6       10.35        9.73      0.74 o 
   4   5   6       26.16       26.98      1.27 o 
   5   5   6        0.33        0.25      0.58 o 
   6   5   6       23.71       19.67      1.84 o 
   7   5   6        0.15       -0.46      0.81 o 
  -7   6   6        5.93        3.80      1.15 o 
  -6   6   6        0.59       -1.15      1.15 o 
  -5   6   6       23.40       23.70      2.07 o 
  -4   6   6       54.67       56.95      2.88 o 
  -3   6   6        0.05        1.10      0.58 o 
  -2   6   6      142.05      127.59      2.58 o 
  -1   6   6       76.27       70.51      1.95 o 
   0   6   6      357.12      347.37     10.99 o 
   1   6   6        8.02        5.85      0.69 o 
   2   6   6      402.81      379.20      7.59 o 
   3   6   6        4.45       11.62      1.50 o 
   4   6   6       68.25       78.46      3.45 o 
   5   6   6       13.30       11.97      1.50 o 
   6   6   6       15.97       19.21      1.96 o 
  -6   7   6       30.35       28.30      2.30 o 
  -5   7   6        0.03        2.07      0.92 o 
  -4   7   6       17.16       19.79      1.84 o 
  -3   7   6       14.61       16.71      0.88 o 
  -2   7   6        6.25        5.03      0.53 o 
  -1   7   6        1.32        0.00      0.41 o 
   0   7   6       96.82       94.73      2.44 o 
   1   7   6       26.25       24.42      2.82 o 
   2   7   6      202.17      197.77      5.41 o 
   3   7   6        6.30       12.31      1.61 o 
   4   7   6      220.69      232.97      6.33 o 
   5   7   6        2.85        3.11      1.15 o 
   6   7   6       17.49       23.82      2.30 o 
  -6   8   6        0.48        1.27      0.92 o 
  -5   8   6        1.28        2.30      1.04 o 
  -4   8   6       14.42       14.94      1.14 o 
  -3   8   6        4.38        3.79      0.52 o 
  -2   8   6        3.45        3.67      0.50 o 
  -1   8   6        3.82        4.13      0.69 o 
   0   8   6        1.57        0.75      0.75 o 
   1   8   6        4.63        3.03      0.57 o 
   2   8   6        1.44        3.34      0.92 o 
   3   8   6        4.11        5.06      1.15 o 
   4   8   6        8.69        6.90      1.38 o 
   5   8   6        0.09        2.53      1.04 o 
  -5   9   6        0.34       -0.46      1.27 o 
  -4   9   6        1.87        2.15      0.86 o 
  -3   9   6        1.67        1.28      0.69 o 
  -2   9   6        0.38        0.54      0.47 o 
  -1   9   6        0.54        0.44      0.32 o 
   0   9   6        1.18        1.63      0.52 o 
   1   9   6       19.01       21.44      1.34 o 
   2   9   6        0.08       -0.23      0.69 o 
   3   9   6        3.98        4.95      1.15 o 
   4   9   6        0.34        1.15      0.81 o 
  -4  10   6        2.14        4.53      1.15 o 
  -3  10   6        2.11        3.08      0.75 o 
  -2  10   6        2.81        3.70      0.73 o 
  -1  10   6       10.48       13.00      1.06 o 
   0  10   6        1.63        1.36      0.55 o 
   1  10   6        0.00        0.15      0.44 o 
   2  10   6        0.01        0.58      0.69 o 
   3  10   6       14.96       18.41      1.96 o 
  -3  11   6        3.30        2.81      0.69 o 
  -2  11   6        5.75        5.29      0.81 o 
  -1  11   6        0.79        1.23      0.61 o 
   0  11   6        9.70       10.13      1.09 o 
   1  11   6        4.22        3.93      0.92 o 
   2  11   6       13.34       16.68      1.96 o 
  -1 -15   7        0.29       -0.90      1.55 o 
   0 -15   7        0.58        0.25      0.52 o 
   1 -15   7        0.08        0.86      0.57 o 
  -3 -14   7        3.46        3.68      1.15 o 
  -2 -14   7        3.56        6.18      0.92 o 
  -1 -14   7        6.54        6.00      0.85 o 
   0 -14   7        0.57        0.46      0.75 o 
   1 -14   7       11.04       11.68      1.06 o 
   2 -14   7        0.09       -0.57      0.57 o 
   3 -14   7        3.04        2.19      0.64 o 
  -4 -13   7        5.35        7.02      1.27 o 
  -3 -13   7       37.38       43.31      1.93 o 
  -2 -13   7        0.10        0.06      0.47 o 
  -1 -13   7       14.12       16.43      0.97 o 
   0 -13   7       12.93       15.80      1.27 o 
   1 -13   7        4.07        4.77      0.69 o 
   2 -13   7        3.91        5.99      0.81 o 
   3 -13   7        2.58        2.59      0.65 o 
   4 -13   7        0.47        1.33      1.09 o 
  -5 -12   7        0.01       -0.25      0.63 o 
  -4 -12   7        4.41        5.05      0.77 o 
  -3 -12   7        0.69        0.96      0.52 o 
  -2 -12   7        6.01        6.05      0.77 o 
  -1 -12   7        4.30        4.16      0.43 o 
   0 -12   7        1.78        1.45      0.47 o 
   1 -12   7        4.20        4.34      0.69 o 
   2 -12   7        0.01       -0.55      0.55 o 
   3 -12   7        1.64        2.01      0.57 o 
   4 -12   7        2.21        2.96      0.75 o 
   5 -12   7        4.30        5.19      0.85 o 
  -6 -11   7        0.08        0.11      0.52 o 
  -5 -11   7       18.09       20.98      2.36 o 
  -4 -11   7        0.84        0.73      0.92 o 
  -3 -11   7       59.79       62.49      2.11 o 
  -2 -11   7        7.98        8.49      0.98 o 
  -1 -11   7       22.69       28.84      1.06 o 
   0 -11   7        0.85        0.51      0.34 o 
   1 -11   7        5.84        4.17      0.58 o 
   2 -11   7        3.28        3.39      0.46 o 
   3 -11   7        1.35       -0.52      0.52 o 
   4 -11   7        1.63        1.08      0.53 o 
   5 -11   7        1.32        0.52      0.52 o 
   6 -11   7        5.82        5.76      0.89 o 
  -6 -10   7        0.33        0.40      0.75 o 
  -5 -10   7        0.92        1.26      0.61 o 
  -4 -10   7       10.74        8.79      0.88 o 
  -3 -10   7       12.30        9.73      0.89 o 
  -2 -10   7        3.93        4.83      0.64 o 
  -1 -10   7      196.65      184.70      2.69 o 
   0 -10   7       19.03       18.51      0.98 o 
   1 -10   7       59.11       65.74      1.52 o 
   2 -10   7       95.38       93.43      1.88 o 
   3 -10   7        1.75        1.87      0.36 o 
   4 -10   7       35.33       35.05      1.26 o 
   5 -10   7        6.38        7.58      0.85 o 
   6 -10   7        2.32        4.49      0.89 o 
  -7  -9   7        0.58        1.08      0.69 o 
  -6  -9   7        1.58        3.09      0.77 o 
  -5  -9   7       22.24       22.77      1.38 o 
  -4  -9   7        3.97        2.57      0.98 o 
  -3  -9   7       54.84       55.91      1.91 o 
  -2  -9   7      158.20      152.74      3.09 o 
  -1  -9   7        0.03       -0.32      0.32 o 
   0  -9   7       39.88       40.84      1.14 o 
   1  -9   7      223.06      227.56      4.26 o 
   2  -9   7       96.55       97.29      1.54 o 
   3  -9   7        9.67        9.45      0.62 o 
   4  -9   7      309.89      327.55      4.83 o 
   5  -9   7        7.11        9.74      0.77 o 
   6  -9   7       59.76       57.99      2.12 o 
   7  -9   7        0.00        0.58      0.81 o 
  -7  -8   7        0.23        0.58      0.65 o 
  -6  -8   7        9.09        9.88      2.30 o 
  -5  -8   7        7.38        8.55      1.04 o 
  -4  -8   7        0.19        0.90      0.52 o 
  -3  -8   7       16.68       16.00      0.98 o 
  -2  -8   7        1.58        1.20      0.44 o 
  -1  -8   7      199.15      186.04      3.17 o 
   0  -8   7      279.35      278.40      3.68 o 
   1  -8   7       42.29       42.55      0.99 o 
   2  -8   7      282.60      269.80      3.78 o 
   3  -8   7       50.72       49.92      1.30 o 
   4  -8   7        0.01        1.00      0.40 o 
   5  -8   7        5.33        3.52      0.65 o 
   6  -8   7       80.96       88.09      2.55 o 
   7  -8   7        0.81        0.92      0.81 o 
  -7  -7   7        5.55        7.57      0.98 o 
  -6  -7   7       29.75       30.17      1.63 o 
  -5  -7   7        6.15        5.08      0.81 o 
  -4  -7   7       56.24       59.89      1.95 o 
  -3  -7   7      106.99      112.15      2.48 o 
  -2  -7   7        0.26        0.63      0.36 o 
  -1  -7   7       74.81       75.24      1.83 o 
   0  -7   7       72.75       70.16      1.34 o 
   1  -7   7       51.54       49.04      0.84 o 
   2  -7   7        2.92        3.45      0.44 o 
   3  -7   7       15.79       16.57      0.76 o 
   4  -7   7       71.17       73.35      3.57 o 
   5  -7   7        1.06        1.78      0.57 o 
   6  -7   7        3.45        5.09      0.73 o 
   7  -7   7        0.37        0.92      0.92 o 
  -7  -6   7        0.92        1.58      0.69 o 
  -6  -6   7        1.82        2.20      0.61 o 
  -5  -6   7       41.89       36.12      2.47 o 
  -4  -6   7        2.01        2.08      0.41 o 
  -3  -6   7        7.06        6.30      0.65 o 
  -2  -6   7      125.45      122.45      2.40 o 
  -1  -6   7       19.87       18.75      0.57 o 
   0  -6   7      160.36      159.51      2.08 o 
   1  -6   7       24.53       22.90      0.66 o 
   2  -6   7       36.17       37.43      1.26 o 
   3  -6   7       35.30       36.56      1.73 o 
   4  -6   7        6.33        4.35      0.55 o 
   5  -6   7       78.75       80.22      2.18 o 
   6  -6   7        0.26        0.86      0.47 o 
   7  -6   7       11.69       11.04      1.50 o 
   8  -6   7        0.34       -0.12      0.81 o 
  -8  -5   7       10.63        9.78      1.61 o 
  -7  -5   7        0.01        0.00      1.15 o 
  -6  -5   7        9.18        7.76      0.85 o 
  -5  -5   7        0.08        0.46      0.44 o 
  -4  -5   7       11.07       10.33      1.32 o 
  -3  -5   7        3.29        3.45      0.38 o 
  -2  -5   7      232.56      242.50      3.44 o 
  -1  -5   7        4.11        5.35      0.28 o 
   0  -5   7        7.17        9.07      0.38 o 
   1  -5   7      250.79      258.08      5.64 o 
   2  -5   7       31.18       31.63      1.13 o 
   3  -5   7       17.62       13.00      1.15 o 
   4  -5   7       21.24       20.95      1.05 o 
   5  -5   7       29.67       30.33      1.33 o 
   6  -5   7        0.27        0.58      0.81 o 
   7  -5   7       54.29       54.19      3.22 o 
   8  -5   7        0.07        1.27      1.04 o 
  -8  -4   7        5.67        7.13      1.38 o 
  -7  -4   7        1.51        1.59      0.55 o 
  -6  -4   7       12.85       13.75      1.06 o 
  -5  -4   7        2.99        3.11      0.43 o 
  -4  -4   7        1.20        1.09      0.26 o 
  -3  -4   7       76.76       77.30      1.40 o 
  -2  -4   7        0.86        1.38      0.69 o 
  -1  -4   7        2.52        2.67      0.18 o 
   0  -4   7       61.14       65.22      1.09 o 
   1  -4   7        2.13        0.79      0.23 o 
   2  -4   7      107.47      115.19      2.27 o 
   3  -4   7       45.84       52.23      2.19 o 
   4  -4   7        2.67        2.69      0.49 o 
   5  -4   7       15.09       12.87      1.15 o 
   6  -4   7        0.01       -0.23      0.69 o 
   7  -4   7       13.39       15.30      1.73 o 
   8  -4   7        0.26        0.12      0.69 o 
  -8  -3   7       59.89       60.98      3.34 o 
  -7  -3   7        0.28        0.12      0.92 o 
  -6  -3   7       80.60       83.00      1.91 o 
  -5  -3   7        0.11        0.54      0.36 o 
  -4  -3   7        5.35        5.45      0.53 o 
  -3  -3   7       27.94       23.52      0.77 o 
  -2  -3   7      158.82      180.24      2.60 o 
  -1  -3   7        9.92        8.42      0.30 o 
   0  -3   7       41.04       46.03      0.93 o 
   1  -3   7      193.42      212.16      2.92 o 
   2  -3   7        2.29        3.80      0.58 o 
   3  -3   7        0.18       -0.35      0.58 o 
   4  -3   7      119.63      131.53      2.49 o 
   5  -3   7       39.81       42.11      2.30 o 
   6  -3   7        4.35        3.91      0.92 o 
   7  -3   7       19.53       19.44      1.96 o 
   8  -3   7        0.02        1.21      0.65 o 
  -8  -2   7        9.64        8.05      1.38 o 
  -7  -2   7        0.54        0.50      0.40 o 
  -6  -2   7       45.02       42.43      1.58 o 
  -5  -2   7       17.75       20.26      0.87 o 
  -4  -2   7      115.29      110.62      1.99 o 
  -3  -2   7        1.49        0.98      0.22 o 
  -2  -2   7       47.24       46.29      1.28 o 
  -1  -2   7      205.96      215.62      2.39 o 
   0  -2   7      326.80      359.28      9.84 o 
   1  -2   7       32.80       38.36      3.68 o 
   2  -2   7      288.65      293.38      5.29 o 
   3  -2   7      138.99      132.31      3.57 o 
   4  -2   7       58.09       56.24      1.69 o 
   5  -2   7       18.35       17.00      1.10 o 
   6  -2   7       17.53       15.98      1.18 o 
   7  -2   7        0.06       -0.23      0.58 o 
   8  -2   7        3.96        2.30      0.69 o 
  -8  -1   7        3.58        4.32      0.77 o 
  -7  -1   7       34.25       34.54      1.67 o 
  -6  -1   7        0.62        0.51      0.75 o 
  -5  -1   7        0.00       -0.15      0.44 o 
  -4  -1   7        1.25        0.35      0.58 o 
  -3  -1   7       68.05       65.54      1.52 o 
  -2  -1   7        2.06        2.45      0.20 o 
  -1  -1   7        6.13        6.45      0.23 o 
   0  -1   7       21.93       16.91      0.72 o 
   1  -1   7        6.54        4.62      0.58 o 
   2  -1   7        3.69        4.37      0.69 o 
   3  -1   7       19.46       17.49      1.27 o 
   4  -1   7      146.44      147.21      2.93 o 
   5  -1   7        2.66        2.81      0.61 o 
   6  -1   7       30.33       31.18      1.55 o 
   7  -1   7        4.40        5.07      0.73 o 
   8  -1   7        0.22        0.22      0.61 o 
  -8   0   7       13.81       14.96      1.73 o 
  -7   0   7       14.81       14.27      1.06 o 
  -6   0   7       29.54       32.89      1.46 o 
  -5   0   7       27.48       26.69      1.22 o 
  -4   0   7       44.60       41.56      1.42 o 
  -3   0   7        1.53        2.30      0.58 o 
  -2   0   7       11.20       11.50      0.39 o 
  -1   0   7      237.28      226.72      2.47 o 
   0   0   7        7.77        4.71      0.81 o 
   1   0   7        0.05        0.06      0.40 o 
   2   0   7       87.96       86.69      3.39 o 
   3   0   7        1.38        2.19      0.69 o 
   4   0   7       17.79       18.75      1.50 o 
   5   0   7        8.84        9.32      1.27 o 
   6   0   7       32.77       30.58      1.55 o 
   7   0   7        8.94        9.03      1.15 o 
   8   0   7        0.24        0.29      0.65 o 
  -8   1   7        1.39        1.15      0.92 o 
  -7   1   7       23.70       21.74      2.07 o 
  -6   1   7       37.88       38.93      1.62 o 
  -5   1   7        5.97        7.12      0.69 o 
  -4   1   7       43.47       39.51      1.55 o 
  -3   1   7       29.84       34.17      1.24 o 
  -2   1   7      104.45      101.94      1.63 o 
  -1   1   7       77.70       86.95      1.19 o 
   0   1   7       20.09       17.82      0.57 o 
   1   1   7       37.76       32.33      1.61 o 
   2   1   7        0.36        0.38      0.21 o 
   3   1   7        0.46        0.64      0.21 o 
   4   1   7       56.71       54.68      1.60 o 
   5   1   7       23.77       25.01      1.19 o 
   6   1   7       38.07       36.80      1.57 o 
   7   1   7       15.74       15.82      1.50 o 
  -8   2   7        0.00        0.81      0.81 o 
  -7   2   7        3.29        3.80      1.04 o 
  -6   2   7        0.03        0.82      0.47 o 
  -5   2   7        7.10        7.36      0.92 o 
  -4   2   7       23.70       19.64      1.05 o 
  -3   2   7       15.68       16.16      1.09 o 
  -2   2   7       34.61       31.73      0.93 o 
  -1   2   7        2.64        4.43      0.32 o 
   0   2   7       19.66       21.46      0.66 o 
   1   2   7      144.04      144.04      3.80 o 
   2   2   7        2.55        2.33      0.30 o 
   3   2   7       72.31       75.89      1.70 o 
   4   2   7        7.50        6.99      0.81 o 
   5   2   7        4.80        4.94      0.61 o 
   6   2   7        0.12        0.07      0.81 o 
   7   2   7       11.25        9.78      1.61 o 
  -7   3   7        9.92       10.12      1.50 o 
  -6   3   7       21.77       23.35      1.96 o 
  -5   3   7       11.49       11.27      1.38 o 
  -4   3   7        0.25        0.97      0.38 o 
  -3   3   7      165.79      149.65      4.03 o 
  -2   3   7        0.34        0.31      0.20 o 
  -1   3   7       28.77       28.22      0.78 o 
   0   3   7       48.73       47.17      1.08 o 
   1   3   7       14.16       14.96      1.27 o 
   2   3   7       12.64       12.31      1.15 o 
   3   3   7        0.12       -0.58      0.58 o 
   4   3   7        0.03       -0.35      0.69 o 
   5   3   7        4.46        2.88      0.69 o 
   6   3   7        1.73       -1.04      1.04 o 
   7   3   7        0.04       -0.92      1.04 o 
  -7   4   7        2.50        2.76      1.04 o 
  -6   4   7       11.34        9.55      1.38 o 
  -5   4   7       12.23       16.80      1.73 o 
  -4   4   7      105.54      113.32      3.91 o 
  -3   4   7        7.07        5.41      0.69 o 
  -2   4   7       68.39       67.54      1.68 o 
  -1   4   7      480.31      452.29      4.11 o 
   0   4   7       26.74       29.50      0.87 o 
   1   4   7      233.78      220.55      5.18 o 
   2   4   7        6.08        6.21      1.04 o 
   3   4   7       45.89       45.10      2.42 o 
   4   4   7        1.13       -0.46      0.81 o 
   5   4   7        1.70        0.12      0.69 o 
   6   4   7       12.20       10.81      1.50 o 
   7   4   7        0.01       -1.15      1.15 o 
  -7   5   7        0.02       -1.27      1.27 o 
  -6   5   7        4.69        2.88      1.04 o 
  -5   5   7       14.39       14.38      1.61 o 
  -4   5   7        2.29        2.53      0.92 o 
  -3   5   7       86.03       75.89      1.75 o 
  -2   5   7       65.36       58.16      1.45 o 
  -1   5   7        9.70        9.01      0.69 o 
   0   5   7      123.41      114.71      2.42 o 
   1   5   7       86.97       77.35      2.42 o 
   2   5   7      114.14      111.02      3.80 o 
   3   5   7       49.46       54.76      2.76 o 
   4   5   7       62.89       65.12      3.22 o 
   5   5   7        1.58        0.46      0.81 o 
   6   5   7        8.02        8.86      1.50 o 
  -6   6   7        0.06       -1.15      1.15 o 
  -5   6   7        1.69        1.61      0.92 o 
  -4   6   7       15.12       10.70      1.50 o 
  -3   6   7        0.11        0.13      0.36 o 
  -2   6   7        0.37        0.61      0.32 o 
  -1   6   7       41.37       30.53      1.29 o 
   0   6   7       25.13       24.67      1.78 o 
   1   6   7        0.24       -0.01      0.36 o 
   2   6   7      127.57      120.57      4.14 o 
   3   6   7       15.83       17.49      1.73 o 
   4   6   7      114.42      113.55      4.37 o 
   5   6   7        9.45       11.74      1.73 o 
   6   6   7       61.60       67.07      3.68 o 
  -6   7   7        0.19       -0.12      1.04 o 
  -5   7   7        4.88        7.71      1.38 o 
  -4   7   7        0.95        1.67      0.75 o 
  -3   7   7        0.92        1.42      0.40 o 
  -2   7   7       36.83       36.03      2.19 o 
  -1   7   7        5.24        4.39      0.69 o 
   0   7   7        2.10        1.28      0.58 o 
   1   7   7        3.81        3.55      0.58 o 
   2   7   7        0.56        1.38      0.81 o 
   3   7   7        1.65        2.19      0.92 o 
   4   7   7       35.51       45.21      2.88 o 
   5   7   7        2.50        3.91      1.15 o 
  -5   8   7        0.51        0.58      0.58 o 
  -4   8   7        1.33        2.52      0.81 o 
  -3   8   7        0.10        0.51      0.39 o 
  -2   8   7        0.13        0.04      0.58 o 
  -1   8   7        0.06       -0.13      0.35 o 
   0   8   7        5.10        5.64      0.73 o 
   1   8   7        3.66        4.60      0.69 o 
   2   8   7        0.26        0.23      0.69 o 
   3   8   7        0.15        1.04      0.92 o 
   4   8   7        1.72        2.30      0.92 o 
   5   8   7        0.27        1.84      0.92 o 
  -4   9   7        2.69        5.05      0.77 o 
  -3   9   7        2.42        1.69      0.44 o 
  -2   9   7        1.57        2.70      0.50 o 
  -1   9   7        0.04        0.62      0.42 o 
   0   9   7        0.38        0.44      1.32 o 
   1   9   7        0.11        0.21      0.47 o 
   2   9   7        0.34        0.46      0.81 o 
   3   9   7        1.13        1.84      1.04 o 
   4   9   7        0.46        0.12      0.69 o 
  -3  10   7        1.95        1.83      0.64 o 
  -2  10   7        0.84       -0.03      0.52 o 
  -1  10   7        6.20        5.16      0.66 o 
   0  10   7        3.14        5.47      0.80 o 
   1  10   7        3.46        4.16      0.77 o 
   2  10   7        0.02        1.04      0.92 o 
  -1  11   7        3.67        3.91      0.73 o 
   0  11   7        0.01       -0.58      0.58 o 
   0 -15   8        6.23        8.86      1.50 o 
   1 -15   8        0.43        0.23      0.81 o 
  -3 -14   8       16.05       19.56      2.07 o 
  -2 -14   8        0.85        1.15      0.65 o 
  -1 -14   8       22.81       27.96      2.19 o 
   0 -14   8        0.56        1.36      0.69 o 
   1 -14   8        6.25        9.07      0.97 o 
   2 -14   8        0.35        0.81      0.49 o 
   3 -14   8        1.57        1.23      0.55 o 
  -4 -13   8        1.01        0.87      0.92 o 
  -3 -13   8        0.00        0.29      0.57 o 
  -2 -13   8        0.59        0.58      0.39 o 
  -1 -13   8       34.71       38.57      1.83 o 
   0 -13   8        1.67        2.42      0.61 o 
   1 -13   8       23.45       27.05      1.78 o 
   2 -13   8        0.00        1.00      0.63 o 
   3 -13   8        2.10        3.61      1.61 o 
   4 -13   8        0.95        1.73      0.61 o 
  -5 -12   8        2.72        1.92      0.69 o 
  -4 -12   8        6.16        6.79      0.85 o 
  -3 -12   8        0.04       -0.04      0.58 o 
  -2 -12   8       10.58        9.30      0.88 o 
  -1 -12   8        0.20        0.23      0.33 o 
   0 -12   8        2.84        3.55      0.46 o 
   1 -12   8        0.19        0.14      0.46 o 
   2 -12   8        0.86        1.05      0.47 o 
   3 -12   8        5.05        6.21      0.80 o 
   4 -12   8        1.04        1.87      1.09 o 
   5 -12   8        2.12        2.07      0.65 o 
  -5 -11   8        8.42        7.82      0.98 o 
  -4 -11   8        0.01       -0.12      0.49 o 
  -3 -11   8       45.18       46.71      1.91 o 
  -2 -11   8        0.55        1.05      0.58 o 
  -1 -11   8       49.75       46.56      2.88 o 
   0 -11   8        0.08       -0.22      0.36 o 
   1 -11   8      101.49       99.14      1.99 o 
   2 -11   8        2.99        1.65      0.41 o 
   3 -11   8       12.99       15.50      0.86 o 
   4 -11   8       19.14       16.91      1.18 o 
   5 -11   8        5.05        5.49      0.77 o 
   6 -11   8        6.35        6.43      0.89 o 
  -6 -10   8        1.17        1.46      0.75 o 
  -5 -10   8        1.71        1.71      0.61 o 
  -4 -10   8        0.21       -0.39      0.52 o 
  -3 -10   8        2.24        3.13      0.69 o 
  -2 -10   8        8.76       10.29      1.38 o 
  -1 -10   8        0.21        0.35      0.41 o 
   0 -10   8       15.23       16.43      0.93 o 
   1 -10   8        9.40        6.95      0.65 o 
   2 -10   8       20.95       22.21      0.93 o 
   3 -10   8      121.01      128.32      1.99 o 
   4 -10   8        1.56        0.64      0.40 o 
   5 -10   8       26.88       35.11      1.35 o 
   6 -10   8       43.87       47.58      2.03 o 
  -6  -9   8       25.62       20.41      1.42 o 
  -5  -9   8        3.19        2.33      1.04 o 
  -4  -9   8       33.98       30.20      1.55 o 
  -3  -9   8        4.43        3.10      0.52 o 
  -2  -9   8        9.48        8.44      0.77 o 
  -1  -9   8       14.48       15.16      0.93 o 
   0  -9   8        1.71        2.60      0.52 o 
   1  -9   8       31.47       29.38      1.16 o 
   2  -9   8       27.26       29.23      1.19 o 
   3  -9   8        0.29       -0.29      0.29 o 
   4  -9   8       14.36       11.89      0.94 o 
   5  -9   8       20.12       23.54      1.11 o 
   6  -9   8        8.39        8.19      0.93 o 
  -7  -8   8        3.71        5.45      1.15 o 
  -6  -8   8       29.67       28.21      4.08 o 
  -5  -8   8        0.43        0.50      0.47 o 
  -4  -8   8       60.48       54.41      1.95 o 
  -3  -8   8        5.24        4.65      0.81 o 
  -2  -8   8       72.64       58.22      1.83 o 
  -1  -8   8        4.14        6.10      1.27 o 
   0  -8   8       10.62        9.38      0.64 o 
   1  -8   8        6.21        5.25      0.47 o 
   2  -8   8       27.99       21.46      0.81 o 
   3  -8   8       65.27       67.29      1.59 o 
   4  -8   8       47.36       43.09      1.37 o 
   5  -8   8        2.85        4.37      0.77 o 
   6  -8   8       26.86       26.14      1.42 o 
   7  -8   8        3.05        1.73      0.92 o 
  -7  -7   8        0.00        0.91      1.21 o 
  -6  -7   8        0.42        0.61      0.49 o 
  -5  -7   8        0.99        1.13      0.44 o 
  -4  -7   8       96.79       99.01      2.56 o 
  -3  -7   8       12.84       13.43      1.78 o 
  -2  -7   8      102.32       92.71      2.19 o 
  -1  -7   8      129.16      133.25      2.60 o 
   0  -7   8       60.01       56.68      1.40 o 
   1  -7   8       92.68       93.20      1.44 o 
   2  -7   8       13.87       17.19      0.67 o 
   3  -7   8        1.57        1.10      0.69 o 
   4  -7   8        2.62        2.24      0.52 o 
   5  -7   8       17.19       17.96      1.13 o 
   6  -7   8        1.07        0.99      0.52 o 
   7  -7   8        0.07        0.00      0.69 o 
  -7  -6   8        2.74        1.80      0.64 o 
  -6  -6   8       57.82       54.54      2.11 o 
  -5  -6   8        6.10        8.37      1.09 o 
  -4  -6   8       34.76       31.19      1.38 o 
  -3  -6   8       39.80       33.72      1.29 o 
  -2  -6   8        4.92        4.28      0.52 o 
  -1  -6   8      168.52      157.51      2.72 o 
   0  -6   8       46.53       39.43      0.83 o 
   1  -6   8        1.55        1.64      0.22 o 
   2  -6   8      106.36      105.28      2.23 o 
   3  -6   8        0.00        0.14      0.36 o 
   4  -6   8       16.27       16.58      1.01 o 
   5  -6   8        0.50        0.29      0.44 o 
   6  -6   8        0.91        2.19      0.92 o 
   7  -6   8        3.55        4.83      1.27 o 
  -7  -5   8        9.13        7.37      0.97 o 
  -6  -5   8        0.00        0.21      0.55 o 
  -5  -5   8        5.04        4.30      0.64 o 
  -4  -5   8       87.32       81.96      3.34 o 
  -3  -5   8       75.26       77.29      1.76 o 
  -2  -5   8       85.73       93.30      2.01 o 
  -1  -5   8       21.55       23.67      0.91 o 
   0  -5   8      176.88      189.49      2.70 o 
   1  -5   8       30.01       29.98      0.81 o 
   2  -5   8       34.67       34.97      1.96 o 
   3  -5   8       25.92       24.74      1.61 o 
   4  -5   8        2.57        2.64      0.46 o 
   5  -5   8       28.03       25.90      1.21 o 
   6  -5   8        2.12        2.76      0.92 o 
   7  -5   8        7.97        7.94      1.50 o 
  -8  -4   8       50.52       52.46      3.22 o 
  -7  -4   8       38.57       39.73      1.96 o 
  -6  -4   8       99.86      106.98      2.80 o 
  -5  -4   8        2.20        2.62      0.47 o 
  -4  -4   8       36.93       36.80      1.08 o 
  -3  -4   8       20.70       20.24      0.74 o 
  -2  -4   8       14.74       13.61      0.92 o 
  -1  -4   8        0.29        0.62      0.15 o 
   0  -4   8       12.02       12.33      0.50 o 
   1  -4   8       71.29       70.27      2.61 o 
   2  -4   8       16.81       16.45      0.88 o 
   3  -4   8       12.11       11.62      1.15 o 
   4  -4   8        9.52        9.66      0.74 o 
   5  -4   8        0.00        0.23      0.38 o 
   6  -4   8       24.64       25.77      2.07 o 
   7  -4   8        7.00        5.41      1.27 o 
  -8  -3   8        3.31        4.60      1.27 o 
  -7  -3   8       75.22       74.48      2.47 o 
  -6  -3   8      146.26      145.32      2.56 o 
  -5  -3   8       65.00       67.63      1.62 o 
  -4  -3   8      345.04      332.16      3.61 o 
  -3  -3   8        0.22        0.51      0.36 o 
  -2  -3   8      225.38      213.73      2.96 o 
  -1  -3   8        0.25        0.38      0.15 o 
   0  -3   8       58.27       67.67      1.71 o 
   1  -3   8       53.02       48.02      1.33 o 
   2  -3   8       57.21       53.27      1.57 o 
   3  -3   8        1.16        1.38      0.58 o 
   4  -3   8        0.02       -0.12      0.58 o 
   5  -3   8        5.24        4.69      0.75 o 
   6  -3   8        3.00        2.68      0.61 o 
   7  -3   8        0.52        0.63      0.65 o 
  -8  -2   8        3.74        2.42      0.81 o 
  -7  -2   8       43.03       49.40      1.95 o 
  -6  -2   8        4.57        3.27      0.58 o 
  -5  -2   8      112.43      117.68      2.09 o 
  -4  -2   8       49.53       42.86      1.16 o 
  -3  -2   8       32.70       31.39      1.10 o 
  -2  -2   8      162.80      152.56      1.60 o 
  -1  -2   8       44.94       37.96      0.93 o 
   0  -2   8       80.49       74.18      1.60 o 
   1  -2   8        3.65        3.29      0.44 o 
   2  -2   8      147.75      151.52      3.68 o 
   3  -2   8       28.92       26.81      1.73 o 
   4  -2   8       74.46       70.64      2.88 o 
   5  -2   8       22.86       22.98      1.30 o 
   6  -2   8       18.26       17.46      1.22 o 
   7  -2   8        5.61        4.48      0.77 o 
  -8  -1   8        0.31        0.40      0.63 o 
  -7  -1   8        9.71       15.07      1.55 o 
  -6  -1   8       14.37       15.11      0.99 o 
  -5  -1   8       83.74       80.39      1.86 o 
  -4  -1   8       68.12       70.10      1.49 o 
  -3  -1   8      120.15      116.84      2.36 o 
  -2  -1   8        2.31        2.05      0.21 o 
  -1  -1   8       95.49      101.61      1.61 o 
   0  -1   8       13.78       15.40      0.77 o 
   1  -1   8       56.09       49.72      1.46 o 
   2  -1   8       96.84       97.56      2.99 o 
   3  -1   8        5.10        4.37      0.81 o 
   4  -1   8        4.90        4.03      0.81 o 
   5  -1   8        7.15        6.21      1.04 o 
   6  -1   8       24.48       23.47      1.96 o 
   7  -1   8        0.27        0.06      0.57 o 
  -8   0   8        5.83        6.44      1.27 o 
  -7   0   8       45.05       45.04      1.91 o 
  -6   0   8        5.99        6.37      0.80 o 
  -5   0   8       43.09       44.84      1.63 o 
  -4   0   8      133.44      131.88      2.72 o 
  -3   0   8       22.58       23.02      0.89 o 
  -2   0   8      145.19      142.40      2.02 o 
  -1   0   8        5.33        7.94      0.33 o 
   0   0   8        2.96        2.40      0.36 o 
   1   0   8        8.54        9.28      0.69 o 
   2   0   8        0.14        0.46      0.46 o 
   3   0   8        6.63        6.10      0.92 o 
   4   0   8        5.91        2.99      0.81 o 
   5   0   8        0.83        1.27      0.69 o 
   6   0   8        3.00        2.76      0.92 o 
   7   0   8        3.01        1.15      0.92 o 
  -7   1   8        9.65       12.01      1.05 o 
  -6   1   8        4.73        3.04      0.61 o 
  -5   1   8       53.28       48.95      1.96 o 
  -4   1   8        4.01        5.62      1.73 o 
  -3   1   8       12.89       10.68      0.80 o 
  -2   1   8      140.81      135.02      2.04 o 
  -1   1   8        0.24        0.80      0.35 o 
   0   1   8        0.14        0.52      0.33 o 
   1   1   8        0.09       -0.05      0.58 o 
   2   1   8       11.73       12.43      1.27 o 
   3   1   8        0.61        0.92      0.46 o 
   4   1   8        0.02        0.12      0.58 o 
   5   1   8        0.26        0.46      0.58 o 
   6   1   8        0.59        1.61      0.92 o 
   7   1   8        0.09        0.12      0.69 o 
  -7   2   8       58.75       67.30      3.45 o 
  -6   2   8        1.41        3.11      1.15 o 
  -5   2   8       38.92       37.48      2.01 o 
  -4   2   8        0.23        0.01      1.15 o 
  -3   2   8       29.87       27.87      1.27 o 
  -2   2   8        2.06        1.59      0.24 o 
  -1   2   8        1.17        0.73      0.23 o 
   0   2   8      116.60      110.93      2.23 o 
   1   2   8        0.01        0.40      0.33 o 
   2   2   8        7.06        9.78      1.15 o 
   3   2   8       15.19       14.50      1.38 o 
   4   2   8        0.82        0.69      0.58 o 
   5   2   8        0.56        0.81      0.69 o 
   6   2   8        2.00        0.81      0.81 o 
   7   2   8        2.91        2.19      0.92 o 
  -7   3   8        5.96        8.40      1.38 o 
  -6   3   8        5.64        7.59      1.38 o 
  -5   3   8       37.61       41.76      2.53 o 
  -4   3   8       30.39       30.72      2.07 o 
  -3   3   8       38.48       37.53      1.38 o 
  -2   3   8       20.75       15.30      0.58 o 
  -1   3   8       14.02       11.39      0.55 o 
   0   3   8        1.97        1.78      0.52 o 
   1   3   8      124.95      103.32      2.31 o 
   2   3   8       10.22       11.85      1.27 o 
   3   3   8       28.88       24.74      1.84 o 
   4   3   8       10.37       10.58      1.38 o 
   5   3   8        2.96        2.30      0.92 o 
   6   3   8        0.48        0.12      0.69 o 
   7   3   8        1.19       -0.23      0.92 o 
  -7   4   8        0.02       -0.92      1.04 o 
  -6   4   8        4.44        7.36      1.27 o 
  -5   4   8        1.30        0.92      0.81 o 
  -4   4   8        0.08       -0.23      0.69 o 
  -3   4   8        7.31        9.99      0.77 o 
  -2   4   8       64.99       61.93      1.49 o 
  -1   4   8       11.19        8.88      0.51 o 
   0   4   8       62.58       56.52      1.27 o 
   1   4   8       23.09       23.33      1.08 o 
   2   4   8       43.38       43.14      2.42 o 
   3   4   8      126.83      139.78      4.49 o 
   4   4   8       10.92       12.20      1.61 o 
   5   4   8       60.43       65.58      3.34 o 
   6   4   8        0.17        1.38      1.04 o 
  -6   5   8        0.38       -0.12      0.69 o 
  -5   5   8        8.45        7.36      1.27 o 
  -4   5   8        0.23        0.69      0.69 o 
  -3   5   8        0.93        0.98      0.33 o 
  -2   5   8        6.45        4.26      0.60 o 
  -1   5   8       19.39       17.23      0.97 o 
   0   5   8       17.88       18.04      0.97 o 
   1   5   8       66.26       57.18      2.76 o 
   2   5   8       10.04        9.43      1.27 o 
   3   5   8        0.01        0.92      0.81 o 
   4   5   8       38.76       39.69      2.53 o 
   5   5   8       13.28       13.12      1.73 o 
   6   5   8       28.17       28.30      2.42 o 
  -6   6   8        0.26       -0.23      0.92 o 
  -5   6   8        5.82        4.95      1.15 o 
  -4   6   8        5.00        4.55      0.72 o 
  -3   6   8       24.01       20.66      1.01 o 
  -2   6   8        0.31        0.85      0.35 o 
  -1   6   8        0.77        0.71      0.38 o 
   0   6   8       11.36        7.94      0.72 o 
   1   6   8        1.38        0.69      0.69 o 
   2   6   8        3.88        4.37      0.92 o 
   3   6   8        8.92        7.94      1.27 o 
   4   6   8        3.62        4.37      1.15 o 
   5   6   8        1.87        2.42      1.04 o 
  -5   7   8        0.00       -0.10      0.47 o 
  -4   7   8        0.70        1.63      0.55 o 
  -3   7   8        5.16        7.78      0.69 o 
  -2   7   8        3.25        2.43      0.46 o 
  -1   7   8        7.45        7.21      0.62 o 
   0   7   8        5.56        5.27      0.69 o 
   1   7   8        1.39        1.84      0.81 o 
   2   7   8       16.81       19.56      1.84 o 
   3   7   8        0.56        0.92      0.81 o 
   4   7   8        0.14        0.35      0.69 o 
   5   7   8        0.64       -0.35      1.04 o 
  -4   8   8        7.88        9.42      1.01 o 
  -3   8   8        1.63        1.86      0.44 o 
  -2   8   8        3.67        5.97      0.64 o 
  -1   8   8        0.00        0.22      0.37 o 
   0   8   8        8.67        8.18      0.92 o 
   1   8   8        0.05        0.00      0.69 o 
   2   8   8        0.47        1.15      0.81 o 
   3   8   8        3.31        1.38      0.81 o 
   4   8   8        2.15        1.61      0.92 o 
  -3   9   8        0.70        1.15      0.46 o 
  -2   9   8       14.68       17.91      1.02 o 
  -1   9   8        0.28        1.02      0.43 o 
   0   9   8       10.03       11.99      1.06 o 
   1   9   8        0.05        0.92      0.81 o 
   2   9   8        1.93        4.03      1.15 o 
   3   9   8        0.55        1.84      1.04 o 
  -2  10   8        2.57        4.26      0.73 o 
  -1  10   8        7.72        8.12      0.68 o 
   0  10   8        3.46        3.10      1.32 o 
   1  10   8        8.21        7.48      1.38 o 
  -2 -14   9        0.94        0.52      0.57 o 
  -1 -14   9        0.17        1.38      0.92 o 
   0 -14   9        0.25        2.42      1.15 o 
   1 -14   9       23.04       28.99      2.42 o 
   2 -14   9        2.30        3.80      1.15 o 
  -3 -13   9        2.79        4.84      0.81 o 
  -2 -13   9        9.73       11.60      1.05 o 
  -1 -13   9       11.47       13.52      1.10 o 
   0 -13   9        9.51       11.27      1.61 o 
   1 -13   9        0.01        0.12      0.69 o 
   2 -13   9        0.04        1.73      0.92 o 
   3 -13   9       15.35       20.36      2.07 o 
   4 -13   9        1.55        1.73      1.04 o 
  -4 -12   9        7.66        8.59      1.27 o 
  -3 -12   9       12.88        8.88      0.98 o 
  -2 -12   9        0.19        0.73      0.52 o 
  -1 -12   9       24.00       21.84      2.07 o 
   0 -12   9       17.87       20.02      1.61 o 
   1 -12   9        0.18        1.28      0.55 o 
   2 -12   9       25.77       30.72      2.30 o 
   3 -12   9        0.78        1.96      1.04 o 
   4 -12   9        0.20        0.00      0.69 o 
   5 -12   9        0.15        1.96      1.04 o 
  -5 -11   9        0.00       -0.23      0.55 o 
  -4 -11   9        1.66        0.58      0.81 o 
  -3 -11   9        1.44        1.20      0.52 o 
  -2 -11   9       10.00       11.46      1.09 o 
  -1 -11   9       28.78       23.81      2.59 o 
   0 -11   9        5.06        3.57      0.81 o 
   1 -11   9       88.27       87.21      3.34 o 
   2 -11   9        0.68        0.70      0.52 o 
   3 -11   9       49.08       48.40      1.85 o 
   4 -11   9        4.31        4.77      0.72 o 
   5 -11   9       18.93       20.79      1.34 o 
  -6 -10   9        2.13        2.27      0.61 o 
  -5 -10   9        2.04        1.00      0.61 o 
  -4 -10   9        2.88        1.90      0.57 o 
  -3 -10   9        0.21       -0.06      0.49 o 
  -2 -10   9        1.96        2.79      0.58 o 
  -1 -10   9        9.01        8.67      0.81 o 
   0 -10   9       25.15       25.66      1.84 o 
   1 -10   9       17.33       20.71      1.61 o 
   2 -10   9        0.01        0.05      0.98 o 
   3 -10   9        2.11        2.00      0.52 o 
   4 -10   9       24.04       27.17      1.15 o 
   5 -10   9       12.30       13.05      0.88 o 
   6 -10   9        6.86        8.52      0.98 o 
  -6  -9   9        0.58        0.35      0.61 o 
  -5  -9   9        6.88        7.18      1.21 o 
  -4  -9   9       63.05       55.77      2.03 o 
  -3  -9   9        3.84        2.48      0.57 o 
  -2  -9   9      159.99      135.31      3.16 o 
  -1  -9   9        2.06        3.12      0.57 o 
   0  -9   9       76.54       69.72      2.88 o 
   1  -9   9        5.40        6.90      1.04 o 
   2  -9   9       15.05       14.38      1.38 o 
   3  -9   9        3.51        2.50      0.67 o 
   4  -9   9        4.36        3.01      0.48 o 
   5  -9   9       26.90       24.64      1.22 o 
   6  -9   9        6.18        5.77      0.66 o 
  -6  -8   9        7.95        7.64      0.93 o 
  -5  -8   9       16.07       17.87      2.47 o 
  -4  -8   9        1.40        2.22      0.58 o 
  -3  -8   9        9.39        9.18      0.81 o 
  -2  -8   9       75.16       67.80      1.98 o 
  -1  -8   9       42.19       43.98      1.54 o 
   0  -8   9      227.81      202.83      5.06 o 
   1  -8   9        2.65        4.83      0.92 o 
   2  -8   9      182.86      183.04      4.83 o 
   3  -8   9       24.27       22.91      0.99 o 
   4  -8   9        0.37        0.23      0.49 o 
   5  -8   9        0.22       -0.13      0.44 o 
   6  -8   9        0.46       -0.09      0.47 o 
  -7  -7   9        0.15        1.02      0.69 o 
  -6  -7   9       21.62       23.42      1.46 o 
  -5  -7   9        0.23        0.30      0.44 o 
  -4  -7   9       24.39       23.96      1.29 o 
  -3  -7   9       28.83       27.54      2.24 o 
  -2  -7   9        3.07        2.12      0.49 o 
  -1  -7   9        4.09        2.95      0.44 o 
   0  -7   9       43.85       38.77      2.07 o 
   1  -7   9       19.07       19.26      0.92 o 
   2  -7   9       78.83       68.57      2.88 o 
   3  -7   9        2.50        3.44      0.63 o 
   4  -7   9       43.45       40.15      1.31 o 
   5  -7   9       11.93       10.87      1.38 o 
   6  -7   9        0.00       -0.46      0.92 o 
   7  -7   9        0.22       -0.35      0.92 o 
  -7  -6   9       33.55       35.72      1.83 o 
  -6  -6   9        1.64        2.42      0.65 o 
  -5  -6   9       28.27       27.31      2.07 o 
  -4  -6   9       67.83       62.95      1.98 o 
  -3  -6   9        0.87        0.82      0.81 o 
  -2  -6   9      145.84      137.47      2.65 o 
  -1  -6   9       31.81       34.56      1.67 o 
   0  -6   9        3.06        2.59      0.26 o 
   1  -6   9       31.61       29.63      1.10 o 
   2  -6   9        3.33        4.95      0.92 o 
   3  -6   9       57.91       55.92      2.93 o 
   4  -6   9       17.07       15.72      1.01 o 
   5  -6   9       15.03       18.65      1.18 o 
   6  -6   9       15.84       19.33      1.96 o 
   7  -6   9        0.07        0.00      0.81 o 
  -7  -5   9       26.59       22.54      1.46 o 
  -6  -5   9       78.35       82.85      2.55 o 
  -5  -5   9      105.85      100.92      3.05 o 
  -4  -5   9       47.48       51.47      1.74 o 
  -3  -5   9       74.80       66.96      1.41 o 
  -2  -5   9       29.35       21.97      1.55 o 
  -1  -5   9        6.37        6.48      0.46 o 
   0  -5   9      192.33      196.18      2.34 o 
   1  -5   9       41.81       40.31      3.16 o 
   2  -5   9       23.98       20.56      2.07 o 
   3  -5   9        3.06        3.91      0.92 o 
   4  -5   9       44.94       43.83      2.42 o 
   5  -5   9        3.73        3.34      0.55 o 
   6  -5   9        5.02        5.18      1.15 o 
   7  -5   9       10.96       10.35      1.61 o 
  -7  -4   9        5.33        6.56      0.93 o 
  -6  -4   9       15.50       17.12      1.18 o 
  -5  -4   9      113.52      112.52      7.02 o 
  -4  -4   9      348.51      345.82      3.82 o 
  -3  -4   9      152.66      153.24      2.76 o 
  -2  -4   9      371.63      362.63      4.40 o 
  -1  -4   9        2.23        1.68      0.34 o 
   0  -4   9        1.57        2.46      0.47 o 
   1  -4   9       36.93       34.29      2.30 o 
   2  -4   9        9.04        8.68      0.75 o 
   3  -4   9        6.84        5.64      0.81 o 
   4  -4   9        3.09        1.04      0.58 o 
   5  -4   9        0.16       -0.59      0.69 o 
   6  -4   9        1.18        0.37      0.52 o 
   7  -4   9        2.77        3.06      0.72 o 
  -7  -3   9        0.01        0.48      0.55 o 
  -6  -3   9       20.30       19.67      1.21 o 
  -5  -3   9      111.38      116.27      2.52 o 
  -4  -3   9       38.82       40.45      1.16 o 
  -3  -3   9      272.01      265.50      4.54 o 
  -2  -3   9      555.65      518.57      4.64 o 
  -1  -3   9      193.44      190.56      2.31 o 
   0  -3   9      772.90      742.01      5.99 o 
   1  -3   9        6.09        5.86      0.57 o 
   2  -3   9       36.55       31.83      4.83 o 
   3  -3   9        2.39        1.84      0.58 o 
   4  -3   9        0.76        1.27      0.69 o 
   5  -3   9        1.58        1.61      0.69 o 
   6  -3   9        1.17        2.25      0.61 o 
   7  -3   9        0.14       -0.46      0.92 o 
  -7  -2   9       12.75       12.78      1.32 o 
  -6  -2   9        4.85        5.52      0.57 o 
  -5  -2   9        0.02        0.41      0.42 o 
  -4  -2   9       11.24       12.23      0.71 o 
  -3  -2   9      344.41      342.14      5.93 o 
  -2  -2   9        9.26        8.23      0.86 o 
  -1  -2   9      197.44      183.82      2.35 o 
   0  -2   9       62.65       60.46      1.55 o 
   1  -2   9       12.02       10.25      0.69 o 
   2  -2   9      238.01      210.52     22.20 o 
   3  -2   9       16.30       18.06      1.50 o 
   4  -2   9       23.17       21.40      1.61 o 
   5  -2   9        3.18        3.34      0.92 o 
   6  -2   9        8.25        6.67      1.27 o 
   7  -2   9        0.53        0.46      0.81 o 
  -7  -1   9        3.90        4.99      0.77 o 
  -6  -1   9       12.63       14.68      1.06 o 
  -5  -1   9      133.41      136.42      3.45 o 
  -4  -1   9       18.43       16.25      1.01 o 
  -3  -1   9       28.46       27.15      1.73 o 
  -2  -1   9      235.57      224.98      3.02 o 
  -1  -1   9      419.27      401.23      5.46 o 
   0  -1   9       71.04       66.15      1.65 o 
   1  -1   9      264.14      263.16      7.25 o 
   2  -1   9       33.00       31.64      1.84 o 
   3  -1   9        0.37        0.00      0.46 o 
   4  -1   9        6.21        7.13      1.15 o 
   5  -1   9       24.23       22.66      1.96 o 
   6  -1   9        0.59        1.50      0.92 o 
   7  -1   9        1.55        2.99      1.15 o 
  -7   0   9       36.78       35.65      2.36 o 
  -6   0   9       16.57       16.44      2.88 o 
  -5   0   9        6.24        7.59      1.50 o 
  -4   0   9       48.73       49.17      1.67 o 
  -3   0   9      307.26      306.68      8.46 o 
  -2   0   9       10.41       12.23      0.66 o 
  -1   0   9      185.76      172.56      2.39 o 
   0   0   9      545.21      578.39      6.26 o 
   1   0   9        9.63       11.52      0.81 o 
   2   0   9       96.07       95.15      3.22 o 
   3   0   9       63.15       66.50      2.88 o 
   4   0   9        0.49        0.23      0.69 o 
   5   0   9        0.62        0.69      0.81 o 
   6   0   9        3.46        2.42      0.92 o 
   7   0   9        0.07        1.84      0.92 o 
  -7   1   9       18.18       18.06      1.84 o 
  -6   1   9        9.15       11.57      1.27 o 
  -5   1   9      138.57      129.07      2.96 o 
  -4   1   9        0.32        1.51      1.15 o 
  -3   1   9      113.75      107.33      5.23 o 
  -2   1   9       29.28       27.62      0.94 o 
  -1   1   9       86.21       75.04      1.56 o 
   0   1   9       16.30       18.03      0.93 o 
   1   1   9       58.04       54.19      1.67 o 
   2   1   9       92.87       89.28      3.22 o 
   3   1   9       10.18        9.32      1.15 o 
   4   1   9        0.84        1.27      0.81 o 
   5   1   9        3.04        4.03      0.92 o 
   6   1   9        0.34        0.69      0.81 o 
   7   1   9        0.10        1.04      0.92 o 
  -7   2   9        0.04       -0.23      0.81 o 
  -6   2   9        2.43        4.49      1.15 o 
  -5   2   9       34.09       30.26      2.19 o 
  -4   2   9       16.27       19.15      2.01 o 
  -3   2   9      129.71      110.77      2.49 o 
  -2   2   9       48.96       47.26      1.46 o 
  -1   2   9       76.77       73.77      1.58 o 
   0   2   9        2.27        1.79      0.41 o 
   1   2   9        0.96        1.14      0.36 o 
   2   2   9        0.33        0.23      0.58 o 
   3   2   9        0.16        0.81      0.69 o 
   4   2   9        6.20        5.18      0.92 o 
   5   2   9        0.07       -0.12      0.69 o 
   6   2   9        1.40        2.07      0.92 o 
  -6   3   9        2.70        2.76      1.04 o 
  -5   3   9        2.84        4.03      1.15 o 
  -4   3   9       11.86       10.81      1.38 o 
  -3   3   9       24.06       21.97      1.84 o 
  -2   3   9        0.64        0.32      0.25 o 
  -1   3   9       32.77       28.26      0.98 o 
   0   3   9       88.40       75.59      2.47 o 
   1   3   9        8.73        5.94      1.27 o 
   2   3   9       21.34       20.25      1.73 o 
   3   3   9       21.63       19.10      1.73 o 
   4   3   9        2.62        1.96      0.81 o 
   5   3   9       13.12        9.20      1.38 o 
   6   3   9        0.03        0.81      1.04 o 
  -6   4   9        0.26        0.35      0.92 o 
  -5   4   9        3.20        4.49      1.04 o 
  -4   4   9        0.58        1.27      0.81 o 
  -3   4   9        4.60        4.60      1.04 o 
  -2   4   9        7.57        8.50      1.21 o 
  -1   4   9        0.00        0.73      1.09 o 
   0   4   9        6.73        6.57      0.61 o 
   1   4   9        8.66        8.61      0.77 o 
   2   4   9       46.56       50.28      2.65 o 
   3   4   9       13.48       13.23      1.50 o 
   4   4   9       23.45       23.12      2.07 o 
   5   4   9       12.99       16.57      1.84 o 
   6   4   9       10.18       11.04      1.61 o 
  -6   5   9        0.30       -0.12      0.92 o 
  -5   5   9        1.25        1.84      0.92 o 
  -4   5   9        4.37        3.45      1.04 o 
  -3   5   9        0.34        0.13      0.58 o 
  -2   5   9       15.36        9.70      0.88 o 
  -1   5   9       22.77       18.82      1.55 o 
   0   5   9        0.19        1.04      0.69 o 
   1   5   9        2.56        2.07      0.81 o 
   2   5   9       18.88       16.22      1.61 o 
   3   5   9       12.37       10.58      1.38 o 
   4   5   9        0.09        0.92      0.92 o 
   5   5   9       18.89       19.56      2.07 o 
  -5   6   9        0.12       -0.69      0.81 o 
  -4   6   9        0.71       -0.69      0.69 o 
  -3   6   9        2.87        2.49      0.61 o 
  -2   6   9        0.02        0.78      0.52 o 
  -1   6   9        3.80        4.09      0.65 o 
   0   6   9       22.52       22.89      1.84 o 
   1   6   9        7.59        7.13      1.27 o 
   2   6   9        1.72        4.60      1.15 o 
   3   6   9        7.41        8.74      1.38 o 
   4   6   9        3.28        2.76      1.04 o 
   5   6   9        0.22        0.35      0.81 o 
  -4   7   9        0.51        2.30      1.04 o 
  -3   7   9        0.98        2.11      0.61 o 
  -2   7   9        2.50        2.47      0.63 o 
  -1   7   9        1.54        2.56      0.61 o 
   0   7   9        9.41       13.12      1.50 o 
   1   7   9        2.11        3.34      1.04 o 
   2   7   9        0.95        0.81      0.69 o 
   3   7   9        0.22       -0.35      0.69 o 
   4   7   9        0.34        1.84      1.04 o 
  -3   8   9       16.72       17.03      1.30 o 
  -2   8   9        0.30        1.04      0.58 o 
  -1   8   9        4.19        4.17      0.75 o 
   0   8   9        3.36        5.18      1.15 o 
   1   8   9        0.06        1.50      0.92 o 
   2   8   9        3.60        5.87      1.27 o 
   3   8   9        0.19       -0.81      0.81 o 
  -2   9   9        1.35        1.65      1.09 o 
  -1   9   9        0.68       -0.52      0.52 o 
   0   9   9        0.83        1.38      0.92 o 
   1   9   9        0.02       -0.12      0.69 o 
  -1 -14  10        4.98        8.86      1.38 o 
   0 -14  10        6.01        6.33      1.27 o 
   1 -14  10        7.90       11.85      1.73 o 
   2 -14  10        5.14        7.36      1.50 o 
  -3 -13  10        2.92        3.01      0.81 o 
  -2 -13  10        0.74        0.68      1.04 o 
  -1 -13  10        6.84       13.00      1.50 o 
   0 -13  10        0.05        0.23      0.44 o 
   1 -13  10        0.44        0.58      0.92 o 
   2 -13  10        6.74        7.82      1.50 o 
   3 -13  10        0.54        2.07      1.04 o 
  -4 -12  10        0.33        0.46      0.86 o 
  -3 -12  10        9.25        8.14      1.15 o 
  -2 -12  10        4.34        3.11      0.69 o 
  -1 -12  10        9.18        8.51      1.27 o 
   0 -12  10        2.53        2.65      0.81 o 
   1 -12  10        4.18        3.51      0.66 o 
   2 -12  10        0.81        2.14      0.61 o 
   3 -12  10        1.19        1.27      0.69 o 
   4 -12  10        4.41        3.11      1.04 o 
  -5 -11  10        5.75        4.18      1.61 o 
  -4 -11  10        3.86        4.75      0.81 o 
  -3 -11  10        3.23        1.98      0.75 o 
  -2 -11  10        0.18       -0.40      0.49 o 
  -1 -11  10        3.19        2.65      0.57 o 
   0 -11  10       13.53       13.35      1.38 o 
   1 -11  10       15.86       16.45      1.61 o 
   2 -11  10        0.90        0.86      0.49 o 
   3 -11  10       18.34       17.27      1.50 o 
   4 -11  10        0.07       -0.58      0.92 o 
   5 -11  10        5.05        5.29      1.15 o 
  -5 -10  10        3.04        1.46      0.61 o 
  -4 -10  10        0.34        0.96      0.61 o 
  -3 -10  10       31.71       33.00      1.58 o 
  -2 -10  10        0.40        0.98      0.49 o 
  -1 -10  10        0.03        0.60      0.44 o 
   0 -10  10        0.03        1.38      0.69 o 
   1 -10  10        5.80        5.64      1.04 o 
   2 -10  10        1.81        1.27      0.69 o 
   3 -10  10        0.98        1.27      0.49 o 
   4 -10  10        4.53        4.03      0.57 o 
   5 -10  10        0.30        0.15      0.40 o 
  -6  -9  10        0.66        0.28      0.61 o 
  -5  -9  10        0.77        1.32      0.57 o 
  -4  -9  10        3.69        5.28      0.77 o 
  -3  -9  10        9.93        8.14      0.98 o 
  -2  -9  10       26.81       27.24      1.34 o 
  -1  -9  10       37.73       41.48      3.57 o 
   0  -9  10       83.27       74.32      3.11 o 
   1  -9  10        0.87        0.46      0.69 o 
   2  -9  10       85.08       78.35      3.34 o 
   3  -9  10        0.05        0.06      0.49 o 
   4  -9  10       25.05       29.61      1.21 o 
   5  -9  10        3.92        3.29      0.57 o 
   6  -9  10        3.95        3.48      0.87 o 
  -6  -8  10        5.82        4.69      0.92 o 
  -5  -8  10        0.99        1.24      0.52 o 
  -4  -8  10       32.05       30.95      1.54 o 
  -3  -8  10        0.11        0.05      0.44 o 
  -2  -8  10       21.87       23.19      1.18 o 
  -1  -8  10       26.44       20.62      3.11 o 
   0  -8  10       13.36        9.43      1.15 o 
   1  -8  10        5.00        4.26      0.92 o 
   2  -8  10       68.75       66.38      2.99 o 
   3  -8  10        9.84        8.97      1.15 o 
   4  -8  10       94.22       87.44      2.79 o 
   5  -8  10        0.30       -0.15      0.42 o 
   6  -8  10       29.02       33.48      2.53 o 
  -6  -7  10        0.21        1.12      1.04 o 
  -5  -7  10       11.47       11.16      1.15 o 
  -4  -7  10       16.46       16.43      1.08 o 
  -3  -7  10       11.34       11.63      1.90 o 
  -2  -7  10       70.64       64.20      1.93 o 
  -1  -7  10        0.00        0.10      0.36 o 
   0  -7  10       41.38       41.07      1.44 o 
   1  -7  10       19.50       18.07      0.94 o 
   2  -7  10       18.73       21.86      1.73 o 
   3  -7  10        0.03        0.69      0.69 o 
   4  -7  10       14.14       14.91      0.88 o 
   5  -7  10        3.14        1.69      0.52 o 
   6  -7  10       17.31       14.84      1.73 o 
  -6  -6  10        0.51        0.12      0.49 o 
  -5  -6  10       32.64       31.82      1.54 o 
  -4  -6  10       15.65       14.03      0.97 o 
  -3  -6  10      133.70      120.75      2.65 o 
  -2  -6  10        3.81        3.61      0.69 o 
  -1  -6  10      114.32       95.17      2.59 o 
   0  -6  10      160.66      143.70      2.78 o 
   1  -6  10        4.21        3.98      0.44 o 
   2  -6  10      154.22      152.71      2.95 o 
   3  -6  10        1.98        0.69      0.69 o 
   4  -6  10        0.44        0.23      0.69 o 
   5  -6  10       19.21       20.87      2.13 o 
   6  -6  10        2.06        1.96      0.92 o 
  -7  -5  10        6.46        6.31      0.88 o 
  -6  -5  10        1.38        1.38      1.21 o 
  -5  -5  10        0.62        1.36      0.58 o 
  -4  -5  10       12.18        8.03      0.80 o 
  -3  -5  10       65.55       56.90      1.71 o 
  -2  -5  10      220.82      202.75      3.23 o 
  -1  -5  10      177.61      161.18      3.04 o 
   0  -5  10      147.07      146.32      2.83 o 
   1  -5  10      116.22      107.80      1.85 o 
   2  -5  10       36.31       35.72      3.85 o 
   3  -5  10       32.97       31.55      1.78 o 
   4  -5  10       89.62       86.52      3.34 o 
   5  -5  10        0.02       -1.04      1.04 o 
   6  -5  10       13.68       11.72      1.10 o 
   7  -5  10        3.31        3.41      0.98 o 
  -7  -4  10        0.33       -0.23      0.81 o 
  -6  -4  10        1.60       -1.04      1.04 o 
  -5  -4  10        0.83        1.96      0.81 o 
  -4  -4  10       12.51       10.96      0.83 o 
  -3  -4  10       93.58       89.28      3.34 o 
  -2  -4  10       36.42       35.21      2.07 o 
  -1  -4  10      182.75      180.68      5.29 o 
   0  -4  10      287.71      268.71      3.06 o 
   1  -4  10       38.18       41.05      1.44 o 
   2  -4  10      298.63      275.79      5.29 o 
   3  -4  10        4.17        4.95      0.64 o 
   4  -4  10        6.34        4.49      0.92 o 
   5  -4  10        0.09       -0.69      0.81 o 
   6  -4  10        1.48        0.35      0.81 o 
   7  -4  10        0.01        0.37      0.69 o 
  -7  -3  10        0.13        1.50      0.81 o 
  -6  -3  10       11.83       10.12      1.38 o 
  -5  -3  10        0.75        1.16      0.52 o 
  -4  -3  10       12.27        9.44      0.80 o 
  -3  -3  10        3.52        4.14      0.81 o 
  -2  -3  10        3.26        2.46      0.57 o 
  -1  -3  10      524.12      539.64      6.43 o 
   0  -3  10      109.82      108.59      1.85 o 
   1  -3  10      440.22      444.14     15.76 o 
   2  -3  10      171.41      157.42      3.11 o 
   3  -3  10       39.44       39.35      2.19 o 
   4  -3  10      111.39      109.07      3.80 o 
   5  -3  10        9.82        9.09      1.38 o 
   6  -3  10        3.93        4.03      1.04 o 
   7  -3  10        1.17       -0.81      0.92 o 
  -7  -2  10        0.15        0.35      0.81 o 
  -6  -2  10        6.05        5.40      1.61 o 
  -5  -2  10        0.86        0.46      0.49 o 
  -4  -2  10       48.22       45.26      1.67 o 
  -3  -2  10       52.99       41.07      2.19 o 
  -2  -2  10       45.65       51.34      1.75 o 
  -1  -2  10        3.47        1.65      0.28 o 
   0  -2  10       12.45       10.67      0.72 o 
   1  -2  10      297.50      280.72      8.51 o 
   2  -2  10       80.50       80.39      2.15 o 
   3  -2  10      224.92      226.42      5.41 o 
   4  -2  10       29.19       32.67      2.19 o 
   5  -2  10        5.24        6.33      1.27 o 
   6  -2  10        7.97        8.74      1.38 o 
   7  -2  10        5.01        4.49      1.27 o 
  -7  -1  10        0.50       -0.56      1.32 o 
  -6  -1  10        0.33        0.36      0.58 o 
  -5  -1  10        2.52        3.10      0.63 o 
  -4  -1  10        8.83        7.67      0.98 o 
  -3  -1  10        0.12       -0.17      0.69 o 
  -2  -1  10       17.81       19.69      1.10 o 
  -1  -1  10      202.09      184.78      2.57 o 
   0  -1  10        0.01        0.35      0.52 o 
   1  -1  10       27.00       25.65      1.27 o 
   2  -1  10      162.16      154.62     12.71 o 
   3  -1  10       62.78       58.79      2.76 o 
   4  -1  10       36.27       34.28      2.42 o 
   5  -1  10       78.17       76.97      3.57 o 
   6  -1  10        0.05       -0.12      0.81 o 
  -7   0  10        0.04        0.12      0.57 o 
  -6   0  10        0.68        1.14      0.52 o 
  -5   0  10       19.12       19.04      1.22 o 
  -4   0  10        0.83        0.51      0.69 o 
  -3   0  10       73.50       61.19      2.36 o 
  -2   0  10        8.40        7.79      0.52 o 
  -1   0  10       14.05       10.65      0.64 o 
   0   0  10       23.42       20.02      1.01 o 
   1   0  10      182.17      181.89      3.25 o 
   2   0  10        0.72        1.28      0.52 o 
   3   0  10       71.00       74.78      3.22 o 
   4   0  10       92.38       98.71      3.80 o 
   5   0  10        0.12        1.27      0.92 o 
   6   0  10       19.08       19.56      1.96 o 
  -6   1  10        0.05       -0.81      0.81 o 
  -5   1  10        0.27        0.45      0.47 o 
  -4   1  10        0.14       -1.13      2.07 o 
  -3   1  10       63.59       45.45      1.69 o 
  -2   1  10       15.58       17.51      0.81 o 
  -1   1  10      187.14      153.56      2.41 o 
   0   1  10        9.62       11.60      0.85 o 
   1   1  10       52.26       45.19      1.84 o 
   2   1  10        8.40        7.47      0.81 o 
   3   1  10       10.53        8.28      1.15 o 
   4   1  10        6.38        6.90      1.15 o 
   5   1  10       16.14       16.34      1.84 o 
   6   1  10        1.33        2.19      1.04 o 
  -6   2  10        0.01        0.58      0.81 o 
  -5   2  10        0.44        1.27      0.92 o 
  -4   2  10        4.26        1.96      0.81 o 
  -3   2  10       11.06        7.78      0.74 o 
  -2   2  10        4.51        2.48      0.40 o 
  -1   2  10       75.37       58.42      1.48 o 
   0   2  10        1.29        1.78      1.04 o 
   1   2  10       81.53       72.26      2.13 o 
   2   2  10       37.94       36.97      1.58 o 
   3   2  10        2.19        2.07      0.92 o 
   4   2  10        5.19        6.56      1.27 o 
   5   2  10        0.09        0.69      0.81 o 
   6   2  10        0.66        1.15      0.92 o 
  -6   3  10        5.97        5.18      1.27 o 
  -5   3  10        0.07        1.04      0.81 o 
  -4   3  10        0.02        0.46      0.69 o 
  -3   3  10        7.63        6.67      1.15 o 
  -2   3  10        7.25        5.64      0.98 o 
  -1   3  10       15.61       15.80      0.79 o 
   0   3  10        2.07        2.27      0.81 o 
   1   3  10       45.02       41.68      1.58 o 
   2   3  10        0.70        0.85      0.44 o 
   3   3  10       19.26       17.37      1.73 o 
   4   3  10       11.24       10.70      1.50 o 
   5   3  10        0.70        2.76      1.15 o 
  -5   4  10        1.75        3.45      1.04 o 
  -4   4  10        2.12        2.30      0.92 o 
  -3   4  10        0.30        0.35      0.69 o 
  -2   4  10        0.73        2.39      0.61 o 
  -1   4  10        9.58       10.22      0.93 o 
   0   4  10        2.08        4.14      0.92 o 
   1   4  10        0.00       -0.09      0.36 o 
   2   4  10        0.07       -0.15      0.44 o 
   3   4  10        2.08        1.61      0.69 o 
   4   4  10        0.03        0.12      0.81 o 
   5   4  10        0.00        0.00      0.81 o 
  -5   5  10        0.29        1.96      1.04 o 
  -4   5  10        8.75       10.35      1.61 o 
  -3   5  10        7.57        8.86      0.97 o 
  -2   5  10        6.93        7.01      0.80 o 
  -1   5  10       10.76       11.00      0.97 o 
   0   5  10        0.76        0.12      0.69 o 
   1   5  10        5.12        5.64      1.15 o 
   2   5  10        0.60       -0.12      0.69 o 
   3   5  10        0.70        0.12      0.58 o 
   4   5  10        1.41       -0.69      0.92 o 
  -4   6  10        7.23        6.90      1.50 o 
  -3   6  10       13.66       19.44      1.42 o 
  -2   6  10        2.49        2.50      0.69 o 
  -1   6  10        0.00        0.17      0.49 o 
   0   6  10        4.87        8.17      1.27 o 
   1   6  10        3.62        5.18      1.15 o 
   2   6  10        0.75        0.92      0.81 o 
   3   6  10        7.73       10.81      1.50 o 
   4   6  10        2.25       -0.12      0.81 o 
  -3   7  10        0.39        0.78      0.61 o 
  -2   7  10        1.19        1.27      0.69 o 
  -1   7  10       17.31       17.55      1.30 o 
   0   7  10        0.89        2.19      1.04 o 
   1   7  10        3.31        5.41      1.15 o 
   2   7  10        1.22        1.73      0.92 o 
   3   7  10        0.05        1.84      1.04 o 
  -2   8  10        9.35       12.02      1.13 o 
  -1   8  10        0.00        0.52      0.75 o 
   0   8  10        0.55        1.27      1.04 o 
   1   8  10        3.92        4.83      1.27 o 
  -2 -13  11        0.99        0.58      0.58 o 
  -1 -13  11        2.83        2.53      0.92 o 
   0 -13  11        2.43        0.58      0.58 o 
   1 -13  11        3.30        4.56      0.80 o 
   2 -13  11        3.53        0.92      0.92 o 
  -3 -12  11       32.18       31.13      1.71 o 
  -2 -12  11        1.64        2.15      0.69 o 
  -1 -12  11       30.66       31.06      2.30 o 
   0 -12  11        2.75        4.49      1.04 o 
   1 -12  11        2.34        2.42      0.92 o 
   2 -12  11        2.63        3.19      0.69 o 
   3 -12  11        0.07        0.52      0.69 o 
  -4 -11  11        1.82        1.63      0.61 o 
  -3 -11  11        0.04       -0.45      0.52 o 
  -2 -11  11        0.07       -0.17      0.47 o 
  -1 -11  11       26.76       26.00      2.07 o 
   0 -11  11        1.56        2.30      0.92 o 
   1 -11  11       19.09       23.70      1.96 o 
   2 -11  11        0.59        0.69      0.58 o 
   3 -11  11        3.02        3.44      0.65 o 
   4 -11  11        2.05        1.21      0.81 o 
  -5 -10  11        0.61        0.81      0.69 o 
  -4 -10  11        4.79        5.15      0.73 o 
  -3 -10  11        0.06       -0.02      0.44 o 
  -2 -10  11        4.73        6.64      0.77 o 
  -1 -10  11        3.11        2.53      0.92 o 
   0 -10  11        0.41        1.38      0.81 o 
   1 -10  11       23.27       24.16      1.84 o 
   2 -10  11        0.04        0.12      0.69 o 
   3 -10  11        1.54        0.69      0.49 o 
   4 -10  11        0.23       -0.37      0.52 o 
   5 -10  11        0.30        1.50      0.48 o 
  -5  -9  11        0.15        0.43      0.52 o 
  -4  -9  11        0.08        0.52      0.41 o 
  -3  -9  11        0.25        0.92      0.92 o 
  -2  -9  11        0.35        0.28      0.58 o 
  -1  -9  11        0.05        0.35      0.69 o 
   0  -9  11        2.67        4.37      0.92 o 
   1  -9  11        9.10        7.25      1.15 o 
   2  -9  11       35.52       34.40      2.30 o 
   3  -9  11        7.34        7.25      1.15 o 
   4  -9  11       39.10       38.08      1.79 o 
   5  -9  11        0.73        1.01      0.49 o 
  -5  -8  11        0.84        0.75      0.92 o 
  -4  -8  11        0.01       -0.10      0.58 o 
  -3  -8  11        2.73        2.46      0.98 o 
  -2  -8  11       17.19       13.71      0.97 o 
  -1  -8  11       10.55       10.35      1.27 o 
   0  -8  11       37.72       33.48      2.19 o 
   1  -8  11        2.76        1.96      0.81 o 
   2  -8  11       22.92       22.20      1.84 o 
   3  -8  11        4.17        2.65      0.81 o 
   4  -8  11        8.15       10.47      1.01 o 
   5  -8  11        1.81        1.64      0.54 o 
   6  -8  11       23.40       25.64      1.67 o 
  -6  -7  11        1.34        1.96      1.04 o 
  -5  -7  11        0.88        0.23      0.81 o 
  -4  -7  11        0.15        0.35      0.69 o 
  -3  -7  11        7.22        8.74      1.27 o 
  -2  -7  11        0.37        0.46      0.58 o 
  -1  -7  11       15.78       16.34      1.61 o 
   0  -7  11       13.14       13.03      0.86 o 
   1  -7  11       12.37       11.85      1.38 o 
   2  -7  11       28.61       25.13      1.24 o 
   3  -7  11        5.89        5.94      0.72 o 
   4  -7  11       17.81       15.76      1.50 o 
   5  -7  11        1.82        2.58      0.81 o 
   6  -7  11        0.02       -0.46      0.81 o 
  -6  -6  11        1.60        1.27      0.92 o 
  -5  -6  11        6.23        5.41      1.15 o 
  -4  -6  11        0.10        0.46      0.69 o 
  -3  -6  11        0.06       -0.23      0.81 o 
  -2  -6  11        1.93        0.23      0.69 o 
  -1  -6  11       86.83       82.84      3.34 o 
   0  -6  11        1.33       -0.21      0.40 o 
   1  -6  11      126.40      122.07      3.51 o 
   2  -6  11        8.14        7.45      0.72 o 
   3  -6  11       16.80       15.42      1.05 o 
   4  -6  11       42.56       44.93      2.30 o 
   5  -6  11        0.48        0.58      0.69 o 
   6  -6  11       14.83       15.19      1.84 o 
  -6  -5  11        0.22       -1.04      1.04 o 
  -5  -5  11        0.86        0.46      0.81 o 
  -4  -5  11        0.07        0.81      0.69 o 
  -3  -5  11       56.96       61.32      2.99 o 
  -2  -5  11        2.89        2.65      0.81 o 
  -1  -5  11        1.68        1.57      0.46 o 
   0  -5  11       77.54       68.83      1.98 o 
   1  -5  11       95.41       90.28      1.79 o 
   2  -5  11      106.86      100.08      2.46 o 
   3  -5  11      132.61      142.26      3.16 o 
   4  -5  11       16.79       18.75      2.01 o 
   5  -5  11       15.05       14.50      1.61 o 
   6  -5  11        9.15        8.74      1.50 o 
  -6  -4  11        0.32       -0.81      0.81 o 
  -5  -4  11        8.31        8.17      1.27 o 
  -4  -4  11        0.01        0.24      0.52 o 
  -3  -4  11       24.26       20.02      1.61 o 
  -2  -4  11       14.39       13.71      1.15 o 
  -1  -4  11        0.02        0.43      0.44 o 
   0  -4  11       38.34       33.33      1.78 o 
   1  -4  11       47.68       44.38      1.52 o 
   2  -4  11       45.73       43.76      1.65 o 
   3  -4  11       60.03       65.06      2.24 o 
   4  -4  11      100.13       91.58      3.57 o 
   5  -4  11       11.61       10.01      1.50 o 
   6  -4  11       32.12       26.12      2.30 o 
  -6  -3  11        1.18        0.92      0.81 o 
  -5  -3  11        4.47        5.65      0.73 o 
  -4  -3  11        3.98        3.34      0.57 o 
  -3  -3  11        1.73        2.07      0.69 o 
  -2  -3  11        2.46        1.30      0.44 o 
  -1  -3  11        5.11        6.98      0.73 o 
   0  -3  11       20.57       18.83      0.81 o 
   1  -3  11       45.82       49.09      1.60 o 
   2  -3  11        0.11        0.87      0.63 o 
   3  -3  11      174.08      166.00      8.11 o 
   4  -3  11       32.75       34.40      2.30 o 
   5  -3  11       88.80       96.99      4.03 o 
   6  -3  11       26.13       28.19      2.30 o 
  -6  -2  11        0.01       -0.52      0.52 o 
  -5  -2  11        0.02        0.49      0.44 o 
  -4  -2  11        0.47       -0.44      0.44 o 
  -3  -2  11        3.47        3.11      0.69 o 
  -2  -2  11       48.18       45.18      1.75 o 
  -1  -2  11        1.26        0.81      0.41 o 
   0  -2  11       39.09       40.48      1.20 o 
   1  -2  11       53.83       49.53      1.96 o 
   2  -2  11       20.00       22.27      1.21 o 
   3  -2  11        1.20        1.83      1.50 o 
   4  -2  11       19.13       19.33      1.73 o 
   5  -2  11       51.70       52.35      2.99 o 
   6  -2  11       21.80       25.43      2.42 o 
  -6  -1  11        0.10       -0.23      0.57 o 
  -5  -1  11        0.83        0.59      1.50 o 
  -4  -1  11        0.68        0.19      0.47 o 
  -3  -1  11        0.72        1.79      0.81 o 
  -2  -1  11        3.41        4.49      0.65 o 
  -1  -1  11        6.62        8.19      0.56 o 
   0  -1  11       19.61       16.46      0.97 o 
   1  -1  11        0.78        1.00      0.44 o 
   2  -1  11       16.52       19.46      1.38 o 
   3  -1  11       72.41       74.33      2.82 o 
   4  -1  11        0.49        0.92      0.81 o 
   5  -1  11        3.88        4.83      1.27 o 
   6  -1  11       18.20       21.40      2.07 o 
  -6   0  11        0.04       -0.28      0.81 o 
  -5   0  11        1.61        0.81      0.75 o 
  -4   0  11        1.63        1.90      0.49 o 
  -3   0  11        0.13        0.32      0.52 o 
  -2   0  11        0.16        0.08      0.36 o 
  -1   0  11       21.95       15.47      0.91 o 
   0   0  11        2.80        2.71      0.52 o 
   1   0  11       81.08       69.56      2.07 o 
   2   0  11        7.22        5.56      0.69 o 
   3   0  11        0.38       -0.12      0.58 o 
   4   0  11       15.42       14.50      1.61 o 
   5   0  11       33.15       35.44      2.53 o 
   6   0  11        0.02        2.30      1.04 o 
  -6   1  11        0.27        0.81      0.92 o 
  -5   1  11        2.90        2.30      0.92 o 
  -4   1  11        1.66        0.83      0.44 o 
  -3   1  11        0.00        0.46      0.58 o 
  -2   1  11        4.76        4.80      0.50 o 
  -1   1  11        0.60       -0.13      0.29 o 
   0   1  11        3.53        4.57      0.52 o 
   1   1  11       39.99       29.72      1.34 o 
   2   1  11        9.08       11.24      1.21 o 
   3   1  11      105.11      112.63      4.14 o 
   4   1  11        0.62        1.84      0.92 o 
   5   1  11        5.43        6.10      1.38 o 
  -6   2  11        2.92        6.10      1.27 o 
  -5   2  11        0.97       -0.23      0.81 o 
  -4   2  11        5.24        5.98      1.15 o 
  -3   2  11        5.57        4.72      1.04 o 
  -2   2  11        0.05        0.21      0.28 o 
  -1   2  11        0.04        0.12      0.28 o 
   0   2  11       24.41       19.22      1.06 o 
   1   2  11        4.60        2.32      0.52 o 
   2   2  11        0.62        0.63      0.69 o 
   3   2  11       12.30       12.20      1.50 o 
   4   2  11        4.82        6.44      1.27 o 
   5   2  11       16.52       16.91      1.96 o 
  -5   3  11        0.38        0.92      0.92 o 
  -4   3  11        6.81        9.66      1.50 o 
  -3   3  11        0.02       -0.69      0.69 o 
  -2   3  11        5.41        3.19      0.98 o 
  -1   3  11        0.06        1.21      0.52 o 
   0   3  11        0.15        0.63      0.63 o 
   1   3  11        0.17        0.69      0.38 o 
   2   3  11        9.56        8.81      0.89 o 
   3   3  11        5.99        4.49      1.15 o 
   4   3  11        3.88        3.68      0.92 o 
   5   3  11        5.21        6.33      1.38 o 
  -5   4  11        4.23        6.10      1.38 o 
  -4   4  11       25.93       29.45      2.42 o 
  -3   4  11        2.33        5.29      1.15 o 
  -2   4  11        0.50        0.58      0.44 o 
  -1   4  11        4.51        7.76      0.88 o 
   0   4  11        0.56        2.07      0.81 o 
   1   4  11        1.05        1.15      0.69 o 
   2   4  11        0.48        1.15      0.81 o 
   3   4  11        0.06       -0.12      0.44 o 
   4   4  11        0.25       -0.35      0.81 o 
  -4   5  11       11.02       14.27      1.84 o 
  -3   5  11        0.36        0.92      0.92 o 
  -2   5  11       44.15       45.04      1.95 o 
  -1   5  11        0.13       -0.06      0.49 o 
   0   5  11        5.47        4.83      1.04 o 
   1   5  11        8.11       10.01      1.38 o 
   2   5  11        1.62        1.38      0.81 o 
   3   5  11        1.24        0.81      0.69 o 
  -3   6  11        1.83        2.66      0.77 o 
  -2   6  11        2.51        1.90      0.65 o 
  -1   6  11        2.01        2.41      0.69 o 
   0   6  11        8.98        7.71      1.27 o 
   1   6  11        5.15        6.56      1.27 o 
   2   6  11        1.24        0.69      0.81 o 
  -1   7  11        5.87        6.75      0.93 o 
   0   7  11        4.38        6.56      1.27 o 
   1   7  11        1.04        2.07      0.92 o 
  -1 -13  12        3.80        5.06      1.15 o 
   0 -13  12        0.01        0.46      0.81 o 
   1 -13  12        1.24        0.58      0.57 o 
  -2 -12  12        5.41        6.16      0.89 o 
  -1 -12  12        9.68        8.74      1.38 o 
   0 -12  12        0.74        2.30      1.04 o 
   1 -12  12       29.65       31.18      2.30 o 
   2 -12  12        0.46       -0.16      0.92 o 
   3 -12  12       12.93       13.69      1.21 o 
  -3 -11  12        4.17        5.75      1.15 o 
  -2 -11  12        0.30       -0.35      0.81 o 
  -1 -11  12        0.00        1.04      0.81 o 
   0 -11  12        0.21        0.69      0.81 o 
   1 -11  12        0.78        0.58      0.69 o 
   2 -11  12        0.03        0.23      0.81 o 
   3 -11  12       12.13       12.69      1.67 o 
  -4 -10  12        9.91        9.55      1.61 o 
  -3 -10  12        2.85        3.45      1.04 o 
  -2 -10  12       11.09       10.24      1.50 o 
  -1 -10  12        1.53        1.61      0.81 o 
   0 -10  12       10.80       12.54      1.50 o 
   1 -10  12        0.50       -0.12      0.69 o 
   2 -10  12        0.22        1.61      0.69 o 
   3 -10  12        7.36        6.54      0.89 o 
   4 -10  12        0.01       -0.29      0.49 o 
  -5  -9  12        0.07       -1.04      1.04 o 
  -4  -9  12        0.60        0.58      0.92 o 
  -3  -9  12        2.32        2.19      0.92 o 
  -2  -9  12        2.13        3.91      0.92 o 
  -1  -9  12        0.01        0.69      0.69 o 
   0  -9  12        0.02       -0.12      0.69 o 
   1  -9  12        1.23        0.35      0.58 o 
   2  -9  12        3.26        5.06      1.15 o 
   3  -9  12        0.11       -0.58      0.92 o 
   4  -9  12        3.86        3.31      0.73 o 
   5  -9  12        5.57        5.29      0.89 o 
  -5  -8  12        0.19       -0.12      0.81 o 
  -4  -8  12        2.77        3.45      1.04 o 
  -3  -8  12        0.21        1.15      0.81 o 
  -2  -8  12        3.88        3.80      1.04 o 
  -1  -8  12       11.55       10.58      1.38 o 
   0  -8  12        0.84        0.23      0.69 o 
   1  -8  12       15.87       16.22      1.61 o 
   2  -8  12       35.01       33.48      2.30 o 
   3  -8  12        0.42        0.81      0.81 o 
   4  -8  12       21.29       21.76      1.10 o 
   5  -8  12        0.40        1.04      0.81 o 
  -5  -7  12       12.80       14.15      1.73 o 
  -4  -7  12        0.58        2.30      0.92 o 
  -3  -7  12        0.81        0.00      0.69 o 
  -2  -7  12        0.18        0.00      0.69 o 
  -1  -7  12       10.65        7.71      1.27 o 
   0  -7  12        7.16        6.17      0.72 o 
   1  -7  12        2.68        2.99      0.92 o 
   2  -7  12        3.35        1.61      0.81 o 
   3  -7  12       31.22       32.51      1.52 o 
   4  -7  12        6.33        6.68      0.88 o 
   5  -7  12        7.39        6.74      0.88 o 
  -5  -6  12        1.10        1.73      0.92 o 
  -4  -6  12        0.75        1.27      0.69 o 
  -3  -6  12       16.62       20.02      1.84 o 
  -2  -6  12        2.13        2.53      0.81 o 
  -1  -6  12        4.24        3.50      0.61 o 
   0  -6  12       16.09       16.60      1.05 o 
   1  -6  12        1.75        0.51      0.38 o 
   2  -6  12        1.46        0.12      0.81 o 
   3  -6  12       10.37       10.65      0.91 o 
   4  -6  12        6.42        6.47      0.88 o 
   5  -6  12       27.70       33.30      1.78 o 
  -6  -5  12        3.72        2.42      0.92 o 
  -5  -5  12        0.03        0.46      0.81 o 
  -4  -5  12        0.80        1.84      0.81 o 
  -3  -5  12        0.03        0.35      0.58 o 
  -2  -5  12        6.10        5.98      1.04 o 
  -1  -5  12        0.12        0.35      0.38 o 
   0  -5  12        1.17        1.04      0.41 o 
   1  -5  12       11.06       13.99      1.61 o 
   2  -5  12        8.63        5.57      0.69 o 
   3  -5  12        0.91        1.56      0.98 o 
   4  -5  12        9.72       11.12      1.08 o 
   5  -5  12       16.39       17.92      2.07 o 
  -6  -4  12        0.79        1.50      0.81 o 
  -5  -4  12        8.55       10.12      1.50 o 
  -4  -4  12        0.22       -0.12      0.69 o 
  -3  -4  12        1.45        1.84      0.92 o 
  -2  -4  12        1.46        3.49      0.65 o 
  -1  -4  12       13.94       11.99      0.93 o 
   0  -4  12        1.22        1.07      0.52 o 
   1  -4  12        3.99        1.84      0.69 o 
   2  -4  12        8.85        7.57      1.09 o 
   3  -4  12        5.31        4.40      0.72 o 
   4  -4  12        6.04        6.51      1.09 o 
   5  -4  12       12.94       10.35      1.50 o 
  -6  -3  12        0.11       -0.23      0.69 o 
  -5  -3  12        2.46        2.99      0.92 o 
  -4  -3  12        1.37        1.95      0.52 o 
  -3  -3  12        0.65        1.04      0.69 o 
  -2  -3  12        0.21        0.73      0.44 o 
  -1  -3  12        0.60        0.70      0.52 o 
   0  -3  12       18.30       18.21      1.18 o 
   1  -3  12        2.84        3.80      0.52 o 
   2  -3  12        2.87        2.23      0.52 o 
   3  -3  12        0.61        0.51      0.75 o 
   4  -3  12        3.73        3.38      0.72 o 
   5  -3  12       12.95       13.92      1.73 o 
  -6  -2  12        0.77        1.04      0.81 o 
  -5  -2  12        1.43        0.92      0.69 o 
  -4  -2  12        0.01        0.17      0.41 o 
  -3  -2  12        0.22       -0.69      0.69 o 
  -2  -2  12        0.30        1.90      0.52 o 
  -1  -2  12        0.89        0.61      0.44 o 
   0  -2  12        0.03        0.76      0.44 o 
   1  -2  12        0.56        1.45      0.41 o 
   2  -2  12       38.41       39.63      1.67 o 
   3  -2  12        0.62        1.74      0.61 o 
   4  -2  12       29.94       31.12      1.67 o 
   5  -2  12       17.82       17.60      1.84 o 
  -6  -1  12        2.23        2.47      0.65 o 
  -5  -1  12        0.09        0.09      0.52 o 
  -4  -1  12        1.11        2.49      0.69 o 
  -3  -1  12        3.99        3.05      0.55 o 
  -2  -1  12        3.03        3.18      0.63 o 
  -1  -1  12        5.15        3.23      0.61 o 
   0  -1  12        2.42        4.69      0.52 o 
   1  -1  12        5.63        6.09      1.15 o 
   2  -1  12        8.30        9.03      0.89 o 
   3  -1  12       11.08       11.78      1.01 o 
   4  -1  12        2.82        2.65      0.92 o 
   5  -1  12        0.32        2.42      1.04 o 
  -5   0  12        7.32        5.81      0.80 o 
  -4   0  12        1.98        2.30      0.55 o 
  -3   0  12        7.88        8.68      1.04 o 
  -2   0  12        7.89        7.92      0.85 o 
  -1   0  12       11.73       12.92      1.01 o 
   0   0  12       13.98       18.54      1.10 o 
   1   0  12        0.73        0.51      0.44 o 
   2   0  12        1.30        2.36      0.57 o 
   3   0  12        0.03        0.06      0.49 o 
   4   0  12        0.70        1.27      0.81 o 
   5   0  12       11.14       11.27      1.61 o 
  -5   1  12        0.02        0.46      0.81 o 
  -4   1  12        2.92        5.18      1.15 o 
  -3   1  12        9.57        8.18      0.85 o 
  -2   1  12        0.14        0.73      0.52 o 
  -1   1  12        0.17        0.26      0.33 o 
   0   1  12       15.24       17.32      1.06 o 
   1   1  12        1.38        0.78      0.69 o 
   2   1  12        1.12        1.34      1.27 o 
   3   1  12        6.76        5.37      2.07 o 
   4   1  12        0.07       -0.23      0.69 o 
   5   1  12        7.81       11.50      1.73 o 
  -5   2  12        6.52        7.59      1.38 o 
  -4   2  12        0.61        0.81      1.04 o 
  -3   2  12        2.90        6.33      1.38 o 
  -2   2  12       28.44       38.08      2.65 o 
  -1   2  12        0.20        1.05      0.41 o 
   0   2  12       15.89       20.00      1.18 o 
   1   2  12        1.04        2.11      0.52 o 
   2   2  12        0.33        0.23      0.41 o 
   3   2  12        0.40        1.36      0.61 o 
   4   2  12        1.03       -0.92      0.92 o 
  -4   3  12        7.43        8.86      1.50 o 
  -3   3  12        3.32        1.73      0.92 o 
  -2   3  12       17.33       16.16      1.21 o 
  -1   3  12        3.46        4.86      0.74 o 
   0   3  12       10.34       12.08      1.38 o 
   1   3  12        7.95       13.35      1.50 o 
   2   3  12        8.69        8.07      1.21 o 
   3   3  12        0.26        0.52      0.52 o 
   4   3  12        4.19        5.64      1.27 o 
  -4   4  12        0.04        2.07      1.04 o 
  -3   4  12        0.02        1.38      1.04 o 
  -2   4  12       16.73       20.30      1.34 o 
  -1   4  12        0.64        1.61      0.81 o 
   0   4  12       33.09       31.41      2.30 o 
   1   4  12        0.86        1.50      0.81 o 
   2   4  12        0.05       -0.35      0.58 o 
   3   4  12        4.20        6.67      1.27 o 
  -3   5  12        0.02        0.86      0.65 o 
  -2   5  12        0.02        0.92      0.58 o 
  -1   5  12        2.62        2.75      1.15 o 
   0   5  12        9.77       13.81      1.61 o 
   1   5  12        0.18        1.96      1.04 o 
   2   5  12       15.01       15.65      1.96 o 
  -1 -12  13       28.55       35.44      2.53 o 
   0 -12  13        1.81        2.19      1.04 o 
   1 -12  13       10.51       11.97      1.61 o 
  -2 -11  13        0.34       -0.35      0.81 o 
  -1 -11  13       19.54       26.12      2.30 o 
   0 -11  13        1.16        1.73      0.81 o 
   1 -11  13        3.19        7.25      1.38 o 
   2 -11  13        0.05       -0.46      0.69 o 
  -3 -10  13        2.26        2.30      0.92 o 
  -2 -10  13       11.71       10.01      1.50 o 
  -1 -10  13        3.76        4.49      1.15 o 
   0 -10  13       30.64       32.67      2.42 o 
   1 -10  13       12.37       15.53      1.73 o 
   2 -10  13        2.71        1.84      0.92 o 
   3 -10  13        2.88        3.34      0.92 o 
  -4  -9  13        1.84        2.07      1.04 o 
  -3  -9  13        1.69        1.38      0.92 o 
  -2  -9  13        2.30        2.42      0.92 o 
  -1  -9  13        0.48        1.73      0.81 o 
   0  -9  13        1.74        3.91      1.04 o 
   1  -9  13        0.41        1.96      0.92 o 
   2  -9  13        9.23       11.04      1.50 o 
   3  -9  13        0.40       -0.23      0.69 o 
   4  -9  13        0.40        0.76      0.55 o 
  -4  -8  13        0.48        0.23      0.81 o 
  -3  -8  13       11.13       10.01      1.50 o 
  -2  -8  13        6.08        9.43      1.38 o 
  -1  -8  13        7.64        7.36      1.27 o 
   0  -8  13        0.07        1.61      0.69 o 
   1  -8  13        1.32        1.15      0.81 o 
   2  -8  13        0.21       -0.35      0.81 o 
   3  -8  13        0.37        1.84      0.92 o 
   4  -8  13        0.29        0.46      0.57 o 
  -4  -7  13       16.79       19.44      1.96 o 
  -3  -7  13        2.69        2.19      0.81 o 
  -2  -7  13        1.23        1.38      0.92 o 
  -1  -7  13        8.56        7.13      1.27 o 
   0  -7  13        7.31       12.20      1.50 o 
   1  -7  13        0.74        0.23      0.69 o 
   2  -7  13        0.04       -0.35      0.81 o 
   3  -7  13        1.55        0.58      0.69 o 
   4  -7  13        2.63        2.95      0.69 o 
  -5  -6  13        0.38        0.46      0.81 o 
  -4  -6  13        7.66        6.67      1.27 o 
  -3  -6  13        0.43        1.04      0.81 o 
  -2  -6  13        7.91       10.58      1.38 o 
  -1  -6  13        3.94        4.06      0.64 o 
   0  -6  13        0.52        0.01      0.44 o 
   1  -6  13        2.92        3.74      0.64 o 
   2  -6  13        0.28        0.00      0.81 o 
   3  -6  13        0.99        0.51      0.52 o 
   4  -6  13        2.94        2.75      0.69 o 
   5  -6  13        0.15        0.25      0.50 o 
  -5  -5  13        8.48        8.17      1.38 o 
  -4  -5  13        3.83        3.68      1.15 o 
  -3  -5  13        7.12       10.58      1.50 o 
  -2  -5  13        2.30        1.73      0.81 o 
  -1  -5  13        0.14        0.22      0.75 o 
   0  -5  13        1.75        4.47      0.69 o 
   1  -5  13        0.46        0.27      0.92 o 
   2  -5  13        2.41        1.38      0.81 o 
   3  -5  13        1.57        2.51      0.55 o 
   4  -5  13        0.34       -0.26      0.52 o 
   5  -5  13        0.18       -0.28      0.57 o 
  -5  -4  13        8.52       11.04      1.50 o 
  -4  -4  13        0.07       -0.69      0.81 o 
  -3  -4  13       29.99       39.23      2.53 o 
  -2  -4  13        2.82        3.84      0.69 o 
  -1  -4  13       14.89       16.11      1.14 o 
   0  -4  13        0.43        0.86      0.52 o 
   1  -4  13        2.41        1.73      0.49 o 
   2  -4  13        0.65        1.18      0.44 o 
   3  -4  13        6.67        6.04      0.80 o 
   4  -4  13        1.16        0.72      0.55 o 
   5  -4  13        0.17        0.48      0.57 o 
  -5  -3  13        7.21        6.67      1.27 o 
  -4  -3  13        1.82        1.20      0.81 o 
  -3  -3  13        7.27        7.48      1.27 o 
  -2  -3  13        2.75        4.72      0.73 o 
  -1  -3  13        9.85        9.98      0.98 o 
   0  -3  13        5.43        5.13      0.73 o 
   1  -3  13        0.67        2.19      0.92 o 
   2  -3  13        0.05        0.17      0.44 o 
   3  -3  13        0.19        0.65      1.21 o 
   4  -3  13        0.47       -0.75      0.75 o 
   5  -3  13        0.45        0.52      0.63 o 
  -5  -2  13       12.29       15.41      1.27 o 
  -4  -2  13        8.11        8.39      1.09 o 
  -3  -2  13        5.06        8.40      1.27 o 
  -2  -2  13       11.37       14.76      1.14 o 
  -1  -2  13        6.33        6.12      1.09 o 
   0  -2  13        0.53        0.13      0.44 o 
   1  -2  13        3.86        4.78      0.69 o 
   2  -2  13        1.64        1.31      0.52 o 
   3  -2  13        2.76        2.58      0.61 o 
   4  -2  13        1.43        1.44      0.65 o 
   5  -2  13        0.07       -0.02      0.92 o 
  -5  -1  13        1.01        0.69      0.81 o 
  -4  -1  13        8.30        9.47      1.15 o 
  -3  -1  13       10.81       16.42      1.21 o 
  -2  -1  13        2.18        3.04      0.69 o 
  -1  -1  13        0.16        1.50      0.57 o 
   0  -1  13        9.84       11.03      1.01 o 
   1  -1  13        0.40        0.35      0.41 o 
   2  -1  13        0.03        0.21      0.44 o 
   3  -1  13        0.16       -0.17      0.63 o 
   4  -1  13        0.44        0.63      0.57 o 
  -4   0  13        8.40       14.04      1.13 o 
  -3   0  13        0.00        0.86      0.49 o 
  -2   0  13        3.42        4.15      0.72 o 
  -1   0  13        2.23        1.27      0.57 o 
   0   0  13        0.27        0.00      0.35 o 
   1   0  13        0.94        1.18      0.86 o 
   2   0  13        1.15        1.61      0.57 o 
   3   0  13        0.19        0.14      0.44 o 
   4   0  13        1.07        0.86      0.57 o 
  -4   1  13        0.71        0.23      0.81 o 
  -3   1  13        2.85        3.57      1.04 o 
  -2   1  13        1.73        1.14      0.63 o 
  -1   1  13        0.89       -0.13      0.44 o 
   0   1  13        2.35        3.73      0.51 o 
   1   1  13        0.58        0.63      0.49 o 
   2   1  13        0.05        0.29      0.44 o 
   3   1  13        0.45        1.04      0.57 o 
   4   1  13        0.12       -0.55      0.98 o 
  -4   2  13        2.44        3.91      1.15 o 
  -3   2  13        0.01        0.00      0.69 o 
  -2   2  13        0.00        0.92      0.81 o 
  -1   2  13        6.95        7.94      1.38 o 
   0   2  13        0.60        0.66      0.55 o 
   1   2  13        0.80        1.04      0.49 o 
   2   2  13       11.70       15.55      1.27 o 
   3   2  13        1.10        2.19      0.65 o 
  -3   3  13        9.38       15.30      1.96 o 
  -2   3  13        0.01        0.92      0.92 o 
  -1   3  13        0.27        1.50      0.55 o 
   0   3  13        5.63        6.52      1.44 o 
   1   3  13        1.46        1.27      0.92 o 
   2   3  13        4.96        4.95      1.15 o 
  -2   4  13        1.99        4.03      1.27 o 
  -1   4  13        2.96        3.81      0.73 o 
   0   4  13        0.64        0.44      0.63 o 
   1   4  13        0.74        0.81      0.81 o 
   0 -11  14        1.38        1.84      0.92 o 
  -2 -10  14        0.11        0.58      0.81 o 
  -1 -10  14        1.41        1.04      0.92 o 
   0 -10  14        0.20       -0.12      0.69 o 
   1 -10  14        0.07        0.81      1.04 o 
   2 -10  14        4.27        4.95      1.15 o 
  -3  -9  14        4.17        6.79      1.38 o 
  -2  -9  14        9.78       14.84      1.73 o 
  -1  -9  14        2.39        4.14      1.27 o 
   0  -9  14        0.51       -0.23      0.69 o 
   1  -9  14        0.21        1.73      0.92 o 
   2  -9  14        0.03       -0.46      0.81 o 
   3  -9  14        0.00        0.35      0.81 o 
  -3  -8  14        5.61        7.36      1.38 o 
  -2  -8  14        9.58       16.11      1.84 o 
  -1  -8  14        6.00        6.79      1.38 o 
   0  -8  14        0.72        0.81      0.81 o 
   1  -8  14        8.24        9.89      1.38 o 
   2  -8  14        3.49        6.10      1.27 o 
   3  -8  14        1.23        2.53      1.04 o 
  -4  -7  14        2.45        3.11      1.15 o 
  -3  -7  14        0.35        0.35      0.69 o 
  -2  -7  14       18.04       21.74      2.07 o 
  -1  -7  14        2.34        1.96      0.92 o 
   0  -7  14       16.98       20.36      1.96 o 
   1  -7  14        5.09        3.91      1.04 o 
   2  -7  14        0.09       -0.23      0.69 o 
   3  -7  14        0.65        0.46      0.69 o 
  -4  -6  14        0.01        0.12      0.69 o 
  -3  -6  14        0.15        1.04      0.81 o 
  -2  -6  14        8.44        6.10      1.27 o 
  -1  -6  14        0.66        0.62      1.21 o 
   0  -6  14        9.49        8.12      0.93 o 
   1  -6  14        0.00        0.70      1.21 o 
   2  -6  14        2.34        2.19      0.92 o 
   3  -6  14        4.16        3.91      1.15 o 
   4  -6  14        0.42       -0.12      0.69 o 
  -4  -5  14        3.29        6.21      1.27 o 
  -3  -5  14       12.28       11.74      1.61 o 
  -2  -5  14        0.01        0.35      0.81 o 
  -1  -5  14       27.65       33.41      1.67 o 
   0  -5  14       15.00       15.30      1.55 o 
   1  -5  14        3.42        4.75      0.77 o 
   2  -5  14        6.98        9.56      1.01 o 
   3  -5  14        2.64        3.11      1.04 o 
   4  -5  14        0.00        0.02      0.92 o 
  -4  -4  14        5.02        5.64      1.15 o 
  -3  -4  14        2.87        3.68      1.15 o 
  -2  -4  14        7.38       11.68      1.10 o 
  -1  -4  14       15.50       20.42      1.38 o 
   0  -4  14        1.20        0.92      0.57 o 
   1  -4  14       48.48       60.79      2.27 o 
   2  -4  14        2.51        3.45      1.15 o 
   3  -4  14        8.68        9.01      0.97 o 
   4  -4  14        2.98        3.47      0.73 o 
  -4  -3  14        5.04        2.88      0.92 o 
  -3  -3  14        7.47        7.48      1.38 o 
  -2  -3  14        0.88        0.52      0.47 o 
  -1  -3  14        7.92       11.42      1.55 o 
   0  -3  14        0.97        0.66      1.09 o 
   1  -3  14        0.56        1.07      0.58 o 
   2  -3  14        0.09       -0.23      0.81 o 
   3  -3  14        5.39        6.10      2.53 o 
   4  -3  14        0.02        0.46      0.58 o 
  -4  -2  14       11.48       14.82      2.30 o 
  -3  -2  14        1.85        1.27      0.92 o 
  -2  -2  14       25.44       25.89      1.55 o 
  -1  -2  14        7.12        8.07      0.98 o 
   0  -2  14        6.04        5.10      1.15 o 
   1  -2  14        0.11        0.58      0.58 o 
   2  -2  14        1.54        2.47      1.32 o 
   3  -2  14        0.70       -0.39      0.52 o 
  -4  -1  14        1.49        2.22      1.15 o 
  -3  -1  14        3.81        2.99      0.92 o 
  -2  -1  14       14.15       20.01      2.36 o 
  -1  -1  14        0.28        1.37      0.61 o 
   0  -1  14       14.79       16.78      1.26 o 
   1  -1  14        5.55        9.89      1.50 o 
   2  -1  14        5.85        8.74      0.97 o 
   3  -1  14        0.01        0.40      0.44 o 
  -3   0  14        0.02        1.00      0.50 o 
  -2   0  14        0.29        0.63      0.44 o 
  -1   0  14        3.43        3.24      0.69 o 
   0   0  14        6.70        9.33      0.98 o 
   1   0  14        1.48        2.00      0.63 o 
   2   0  14        0.67        1.05      0.69 o 
   3   0  14        1.10        1.17      0.63 o 
  -3   1  14        2.41        2.19      1.04 o 
  -2   1  14        6.05        7.36      1.38 o 
  -1   1  14        0.06        0.00      0.81 o 
   0   1  14        0.14        0.69      0.81 o 
   1   1  14        2.48        2.68      0.61 o 
   2   1  14        0.41        0.86      0.57 o 
  -2   2  14        0.83        2.42      1.15 o 
  -1   2  14        6.31        6.79      1.38 o 
   0   2  14        2.69        3.34      1.04 o 
   1   2  14        0.02        0.81      0.69 o 
   0  -9  15        8.17       13.81      1.73 o 
  -2  -8  15        0.16       -0.23      0.92 o 
  -1  -8  15        0.60        1.27      0.81 o 
   0  -8  15        4.92        5.18      1.27 o 
   1  -8  15        2.38        0.92      0.81 o 
  -2  -7  15        0.01        2.07      1.04 o 
  -1  -7  15        1.56        3.57      1.15 o 
   0  -7  15        6.84        5.98      1.27 o 
   1  -7  15        1.22        0.69      0.92 o 
   2  -7  15       18.25       19.21      2.07 o 
  -2  -6  15        0.00        1.61      0.92 o 
  -1  -6  15        0.83        1.13      0.61 o 
   0  -6  15        0.13        0.52      0.86 o 
   1  -6  15        0.43        0.81      0.81 o 
   2  -6  15        4.84        5.52      1.38 o 
  -3  -5  15        5.42        5.52      1.27 o 
  -2  -5  15        4.99        5.06      1.27 o 
  -1  -5  15        2.22        1.73      0.65 o 
   0  -5  15        1.09        1.95      0.64 o 
   1  -5  15        4.47        5.97      1.04 o 
   2  -5  15        0.40        1.09      0.57 o 
  -3  -4  15        3.65        2.53      1.04 o 
  -2  -4  15        3.68        4.72      1.15 o 
  -1  -4  15        1.03        0.96      0.64 o 
   0  -4  15        5.89        7.43      0.97 o 
   1  -4  15        0.07        1.09      1.15 o 
   2  -4  15        3.95        4.36      0.77 o 
  -3  -3  15        9.46       11.39      1.61 o 
  -2  -3  15        0.84        0.73      0.61 o 
  -1  -3  15        3.51        5.31      0.81 o 
   0  -3  15        2.97        3.67      0.69 o 
   1  -3  15        7.08        8.08      0.93 o 
   2  -3  15        1.34        3.11      1.04 o 
  -2  -2  15       11.05       12.82      1.18 o 
  -1  -2  15        9.23        9.76      1.06 o 
   0  -2  15       16.89       20.63      1.42 o 
   1  -2  15        0.72        0.73      0.64 o 
   2  -2  15        8.44        8.97      1.61 o 
  -2  -1  15        0.47        0.97      0.55 o 
  -1  -1  15        0.53        1.96      0.65 o 
   0  -1  15        5.11        4.83      0.81 o 
   1  -1  15        2.51        1.70      0.61 o 
  -1   0  15        1.38        1.54      0.86 o 
   0   0  15        3.07        1.90      0.65 o 
                                                 
